# Supplementary material for: Divergent composition and transposon-silencing activity of small RNAs in mammalian oocytes
Source: Genome Biol. 2024 Mar 26;25:80. doi: 10.1186/s13059-024-03214-w (PMC10964541; doi:10.1186/s13059-024-03214-w)
Supplement: Supplementary file 2 — Additional file 2. Supplementary tables. Table S1–S18. [file 13059_2024_3214_MOESM2_ESM.xlsx]

## Sheet: Table S1
Table S1: Small RNAs sequencing information
Samples	Sequencing depth	High quality reads	Mapped genome reads	High quality reads ratio(%)	Mapped genome reads ratio(%)
ChineseHamster1	9330042	8956162	5459820	95.99	60.96
ChineseHamster2	10728806	10253063	6254901	95.57	61.01
ChineseHamster3	10316034	10031213	6592931	97.24	65.72
ChineseHamster4	8011102	7781445	5088163	97.13	65.39
ChineseHamster5	10539318	10023247	4260090	95.1	42.5
Dog1	22999547	21587443	18463291	94	86
Dog2	20288779	18765327	16047893	92	86
Dog3	17006627	15861818	13640415	93	86
Goat1	6098538	5983456	4208569	98.11	70.34
Goat2	6695701	6569060	4691712	98.11	71.42
Goat3	5233104	5134604	3705423	98.12	72.17
GoldenHamster1	3557069	3496024	2621228	98.28	74.98
GoldenHamster2	5269774	5156697	3784978	97.85	73.4
GoldenHamster3	3607361	3528469	2651995	97.81	75.16
GoldenHamster4	5252024	5142872	3975857	97.92	77.31
GuineaPig1	15164787	14851842	13076566	97.94	88.05
GuineaPig2	20106373	19711163	18183708	98.03	92.25
GuineaPig3	10384048	10234964	9168827	98.56	89.58
GuineaPig4	8606349	8432285	7344054	97.98	87.09
Human1	7321930	6295074	5468881	85.98	86.88
Human2	9214395	7658158	6631965	83.11	86.6
Human3	7292724	5751298	5060359	78.86	87.99
Human4	6799561	5452686	4769822	80.19	87.48
Monkey1	9615638	9031346	6390710	93.92	70.76
Monkey2	12510268	11535564	7930034	92.21	68.74
Monkey3	26266297	24094607	19251132	91.73	79.9
Monkey4	14604587	13311134	8029062	91.14	60.32
Monkey5	21740194	19634109	15533465	90.31	79.11
Mouse1	17494424	16499952	9501847	94.32	57.59
Mouse2	12224256	11793059	3535164	96.47	29.98
Mouse3	13535547	12677087	7020088	93.66	55.38
Mouse4	14378656	13904665	6356254	96.7	45.71
Mouse5	15519644	14850726	6264166	95.69	42.18
Pig1	13333241	12837518	7138590	96.28	55.61
Pig2	16438989	15521626	7992712	94.42	51.49
Pig3	11541168	10984425	5110422	95.18	46.52
Pig4	18413928	17457384	9910183	94.81	56.77
Pig5	13117827	12530643	6503428	95.52	51.9
Rabbit1	10961947	9792816	8176901	89.33	83.5
Rabbit2	12116649	11071354	9175067	91.37	82.87
Rabbit3	11667965	10593899	8772757	90.79	82.81
Rabbit4	9694378	8951256	7390151	92.33	82.56
Rat1	21102590	20699777	7068963	98.09	34.15
Rat2	32936670	32410464	12075437	98.4	37.26
Rat3	6869879	6721907	3433799	97.85	51.08
Zebrafish1	7307544	7091087	4540105	97.04	64.03
Zebrafish2	2365539	2315128	1349353	97.87	58.28
Zebrafish3	4585443	4491257	3002308	97.95	66.85
Average	1.20868e+07

## Sheet: Table S2
Table S2: RNAseq sequencing information
Sample	Sequecing depth	High quality reads	Mapped genome reads	High quality reads ratio	Mapped genome reads ratio
ChineseHamster1	2663271	2491960	2381248	0.935676	0.955572
ChineseHamster2	4222043	3977708	3772021	0.942129	0.94829
ChineseHamster3	3566565	3347189	3194464	0.938491	0.954372
ChineseHamster4	3666820	3465991	3297080	0.945231	0.951266
ChineseHamster5	3923906	3686627	3498355	0.93953	0.948931
Dog1	8612602	8084372	7759165	0.938668	0.959773
Dog2	8447531	7919995	7588601	0.937551	0.958157
Dog3	7109037	6689318	6394485	0.94096	0.955925
Goat1	5763592	5460154	4985181	0.947353	0.913011
Goat2	6279048	5959108	5333591	0.949046	0.895032
Goat3	5246865	4975501	4610834	0.948281	0.926707
GoldenHamster1	4547668	4290765	3971977	0.943509	0.925704
GoldenHamster2	5043076	4766986	4389258	0.945254	0.920762
GoldenHamster3	4820377	4551480	4203553	0.944217	0.923557
GoldenHamster4	5286502	4989523	4751693	0.943823	0.952334
GuineaPig1	6348518	6000907	5175135	0.945245	0.862392
GuineaPig2	4586013	4354163	4046208	0.949444	0.929273
GuineaPig3	7028038	6673234	6235892	0.949516	0.934463
Human1	11599077	10806937	10522784	0.931707	0.973706
Human2	8865919	8341654	8120686	0.940867	0.97351
Human3	9770403	8816755	8606951	0.902394	0.976204
Human4	9793496	6478796	6266189	0.661541	0.967184
Human5	10047239	9229178	8985418	0.918579	0.973588
Monkey1	6270664	5939207	5373528	0.947142	0.904755
Monkey2	2955768	2768864	2532464	0.936766	0.914622
Monkey3	3146746	2993584	2637522	0.951327	0.881058
Monkey4	2509433	2357487	2103840	0.93945	0.892408
Mouse1	2210211	2052184	1896803	0.928501	0.924285
Mouse2	3812729	3578862	3296431	0.938662	0.921084
Mouse3	3974917	3701281	3420128	0.931159	0.924039
Mouse4	5022756	4661233	4287007	0.928023	0.919715
Mouse5	4617187	4320929	3991140	0.935836	0.923676
Pig1	5053679	4769906	4423644	0.943848	0.927407
Pig2	6659413	6274256	5851957	0.942164	0.932693
Pig3	4399753	4132370	3828960	0.939228	0.926577
Pig4	7046185	6610340	6222937	0.938145	0.941394
Pig5	6302673	5930462	5514901	0.940944	0.929928
Rabbit1	6420740	6058218	4900036	0.943539	0.808825
Rabbit2	4976670	4681167	3842657	0.940622	0.820876
Rabbit3	5906924	5578072	4630723	0.944328	0.830166
Rabbit4	6892722	6558358	5475134	0.95149	0.834833
Rat1	4592379	4314088	3913014	0.939402	0.907032
Rat2	6950520	6567789	5822603	0.944935	0.886539
Rat3	6628532	6270343	5629041	0.945963	0.897725
Rat4	5302860	4999199	4455841	0.942736	0.891311
Rat5	3151078	2953788	2680627	0.93739	0.907522
Zebrafish1	4183049	3943243	3180485	0.942672	0.806566
Zebrafish2	5167570	4871874	3941438	0.942779	0.809019
Zebrafish3	12781817	11999475	9761328	0.938793	0.81348
Average	5.79948e+06

## Sheet: Table S3
Table S3: The expression levels of miRNA/endo-siRNA pathway genes (TPM)
Gene	Human1	Human2	Human3	Human4	Human5	Monkey1	Monkey2	Monkey3	Monkey4	Rabbit1	Rabbit2	Rabbit3	Rabbit4	GuineaPig1	GuineaPig2	GuineaPig3	Mouse1	Mouse2	Mouse3	Mouse4	Mouse5	Rat1	Rat2	Rat3	Rat4	Rat5	GoldenHamster1	GoldenHamster2	GoldenHamster3	GoldenHamster4	ChineseHamster1	ChineseHamster2	ChineseHamster3	ChineseHamster4	ChineseHamster5	Dog1	Dog2	Dog3	Pig1	Pig2	Pig3	Pig4	Pig5	Goat1	Goat2	Goat3	Zebrafish1	Zebrafish2	Zebrafish3
TOB1	74.91	103.61	294.1	1070.93	725.25	57.27	33.46	21.13	24.18	44.91	35.86	55.69	75.19	6.67	40.82	54.52	0	0	0	0	0	0	0	0.06	0	0	0	16.96	20.65	12.45	2.59	2.19	0	0	3.65	72.67	99.56	51	0	2.91	8.64	37.71	10.68	40.61	3.58	10.03	159.09	167.52	181.51
CNOT7	160.33	193.89	84.72	82.85	62.76	445.25	607.5	556.67	474.85	637.41	582.61	609.54	670.93	608.11	247.71	237.46	1690.22	2111.29	1472.07	1055.11	1474.4	1165.31	862.14	994.71	1110.25	1262.45	766.02	590.93	688.13	888.8	197.65	210	215.6	222.18	177.14	102.61	169.89	137.78	685.6	612.87	793.9	696.01	648.38	523.51	595.56	530.84	22.33	25.18	20.15
PAN3	101.38	103.47	78.07	148.59	116.82	18.52	32.11	27.35	31.17	425.7	481.59	458.07	347.28	27.05	14.99	8.67	102.38	61.6	45.39	49.68	88.59	111.01	108.7	87.24	125.8	106.99	84.55	93.84	135.36	79.11	25.35	25.15	22.69	24.64	22.28	7.52	15.84	6.16	27.03	33.04	46.09	30.11	37.97	73.86	78.72	97.39	38.13	48.49	48.3
CNOT2	113.22	152.53	43.72	52.02	54.62	130.54	95.79	118.63	142.72	128.66	147.25	121.65	117.62	139.62	86.1	75.17	62.19	62.89	59.24	40.67	81.92	226.8	82.42	124.85	213.63	141.86	111.52	107.14	127.08	160.03	78.71	70.46	78.61	70.48	66.91	112.96	158.95	172.06	104.15	109.64	87.14	85.12	66.2	50.17	74.65	61.71	24.2	19.96	19.48
CNOT11	39.08	53.81	61.68	87.57	96.51	54.07	43.69	58.98	52.41	0	0	0	0	2.87	32.48	33.24	18.92	7.18	26.04	15.15	7.95	8.87	17.58	35.57	11.54	4.42	0	0	0	1.08	20.26	12.33	20.44	21.19	21.02	70.4	64.87	59.99	63.63	45.09	63.43	26.64	45.71	38.04	42.77	70.44	24.56	21.45	18.84
TNRC6B	43.21	61.08	34.02	56.66	50.11	52.37	58.03	42.55	37.88	16	10.21	16.24	17.9	48.2	47.93	26.09	9.86	7.37	10.64	5.11	8.06	11.95	13.73	14.87	9.3	8.81	0.69	3.66	2.08	3.7	61.3	45	48.43	49.04	52.79	5.35	14.48	9.38	10.79	12.08	14.21	17.33	15.17	24.82	35.9	39.52	2.39	3.37	3.03
CNOT4	38.33	45.57	24.52	36.71	27.68	165.27	90.02	162.7	174.03	219.75	243.41	281.74	212.88	117.87	158.97	157.46	73.76	108.87	66.84	71.16	91.54	115.97	132.62	115.16	153.13	143.78	87.78	103.63	47.39	172.6	183.3	197.53	170.75	186.7	158.43	47.61	49.75	54.37	140.99	146.5	145.85	151.13	173.43	207.74	212.42	277.78	52.89	46.09	54.12
CNOT6	39.63	31.25	20.25	31.94	40.22	24.89	19.78	14.44	27.65	0	0.95	0.15	0.51	0	0.68	1.07	12.89	16.36	8.41	7.47	15.06	25.73	13.19	19.92	19.78	30.84	41.39	26.02	50.77	8.67	1.13	3.17	1.34	2.83	0	1.6	0	0	14.1	13.89	16.05	9.25	4.29	34.33	48.91	43.7	92.26	95.26	96.04
CNOT6L	33.01	37.55	36.14	17.08	18.17	108.71	116.16	96.66	98.09	15.85	22.38	22.32	11.35	51.52	18.61	26.21	55.18	58.79	45.62	72.75	64.08	309.77	161.7	209.53	164.54	317.45	260.25	235.66	192.5	253.89	15.65	13.82	14.29	13.06	16.1	75.11	67.72	60.04	44.66	45.75	69.85	31.37	27.81	119.94	159.75	178.06	10.36	10.11	11.75
TNRC6A	43.49	39.02	11.46	19.16	24.4	105.32	104.6	64.87	55.02	110.27	120.02	97.84	118.14	25.05	14.24	9.25	1.85	0.3	2.07	0.92	4.05	37.97	34.62	42.87	30.21	42.83	30.94	20.18	16.73	28.44	15.97	24.82	16.54	22.17	20.98	18.34	25.25	23.46	39.65	45.86	38.87	48.46	51.35	14.93	18.18	28.27	2.78	4.88	7.86
PRMT5	35.32	31.84	17.7	27.32	22.25	23.97	24.79	15.75	33.38	83.14	65.62	121.77	133.36	53.67	52.95	36.83	9.74	4.98	18.26	3.38	10.18	24.33	21.09	32.16	20.45	12.94	599.53	584.62	633.66	625.4	59.33	56.82	47.05	63.56	62.41	4.18	8.62	9.09	15.17	13.04	12.77	40.3	30.21	12.23	5.85	17.39	41.33	47.24	46.89
CNOT3	51.03	36.99	0.64	0.44	0.11	10.96	0	4.69	2	6.77	2.81	6.81	10.41	51.44	38.4	23.53	54.97	21.11	81.84	33.45	20.99	60.58	43.27	31.61	22.78	51.85	49.45	24.85	71.04	29.74	10.98	5.67	17.72	11.8	9.48	0	0.29	0.66	0.72	0.3	1.1	1.28	0	9.82	12.84	27.97	21.83	17.42	19.1
PARN	6.48	12.24	14.41	24.44	25.89	33.65	33.84	18.66	30.4	19.29	15.01	13.86	20.45	21.37	48	36.52	15.22	40	11.85	18.01	13.09	29.07	12.62	5.1	10.68	11.46	49.41	0	0	16.68	22.48	25.21	29.31	19.65	19.54	5.86	5.1	3.84	8.39	10.43	14.73	20.75	8.87	101.68	80.89	102.95	740.96	844.38	855.28
DROSHA	20.17	20.01	7.91	18.26	13.53	64.09	55.45	70.12	48.42	13.63	20.84	12.09	8.52	75.1	37.98	37.1	4.18	1.49	3.87	2.55	3.71	9.34	12.37	9.61	17.54	20.19	10.79	3.7	1.08	26.61	204.68	203.14	197.29	194.76	187.04	0	0	0	4.4	2.42	5.89	3.6	7.16	48.33	56.4	57.14	113.77	114.84	110.89
CNOT10	8.65	9.29	23.41	15.04	20.96	26.41	29.81	12.42	10.26	6.75	5.68	7.33	9.43	22.42	243.83	226.82	0.19	5.16	0	0.08	0	61.93	38.04	49.86	37.29	31.11	7.32	13.95	0	9.95	178.8	117.87	203.81	154.08	173.47	2.52	3.67	3	10.09	3.09	27.9	13.94	2.74	260.71	253.78	224.27	49.65	61.74	49.02
PAN2	13.43	23.79	5.27	7.04	5.37	5.85	5.7	13.66	17.1	156.3	133.44	130.32	155.49	2.15	2.36	4.51	57.2	81.32	25.89	51.33	65.94	15.04	12.44	24.64	31.57	17.1	84.53	63.52	67.2	63.13	57.36	58.16	66.87	61.57	55.1	0.13	0.72	0.9	27.38	30.6	37.51	38.63	31.17	1.74	3.99	6.01	10.43	7	12.38
CNOT1	5.21	3.86	9.45	17.5	13.89	17.26	10.6	18.46	12.71	72.47	60.58	56.51	48.94	11.84	58.93	40.15	6.76	6.87	3.31	1.73	7.07	41.27	19.12	22.7	25.65	35.67	12.43	11.38	2.58	23.01	100.65	89.15	83.84	84.1	89.9	0.07	2.57	0.89	19.13	20.83	25.81	12.3	10.08	10.78	22.3	16.59	10.53	13.21	13.94
AGO2	11.45	14.42	6.3	7.27	7.38	7.72	7.47	5.8	4.12	0	0	0	0.82	2.84	0.39	1.46	10.26	4.55	2.29	4.32	6.84	1.9	0	0	0	0	1.36	0.57	0	0	12.56	10.48	12.44	13.94	12.74	8.97	23.02	13.64	2.05	2.68	7.64	5.23	4.41	8.54	18.87	27.16	81.75	82.59	87.06
TARBP2	0	3.84	9.79	8.09	10.61	0.83	0	0	0	1.41	0	0	0	6	108.8	83.14	1.41	5.85	7.72	6.1	2.11	0	0	0	0	0	0	0	0	0	113.31	138.56	137.64	126.97	140.58	0	4.79	0	0	0	0	1.9	0	1.04	0	1.08	217.14	246.32	263.52
DICER1	7.66	9.69	2.93	3.92	5.57	27.58	24.67	24.98	30.31	0.64	0.86	0.19	0	0	1.35	2.44	68.95	91.2	51.85	58.73	63.23	93.52	62.56	87	69.29	66.63	9.77	9.03	12.59	4.61	2.39	2.43	1.53	1.99	2.54	2.59	1.69	2.96	3.08	7.09	4.36	3.42	1.9	41.25	46.75	66.42	12.74	17.64	17.98
XPO5	1.74	0.79	4.15	5.34	8.72	3.66	1.05	3.01	0	5.25	2.89	3.25	7.4	2.73	32.18	18.42	0.71	2.36	1.71	0.98	0	1.58	0	0	0	0	1	0	1.55	10.88	49.36	44.19	45.6	54.42	50.76	1.5	1.2	0.28	11.78	10.04	17.51	15.8	8.86	6.07	7.73	11.15	15.78	12.83	15.69
AGO3	4.89	6.38	2.35	0.64	0.27	0.8	2.13	5.09	0	1.83	0.93	1.73	1.6	9.41	0.82	0.86	61.93	75.83	53.06	51.82	34.78	1.84	0	0	0.65	0.97	3.18	2.88	0	8.37	2.06	0.96	1.24	1.78	0.33	2.86	6.17	2.23	0.9	0.7	0.52	0.45	0.36	1.15	0.15	0.9	36.47	41.78	39.4
DGCR8	0.88	0.58	4.79	2.68	5.11	0.59	0.98	0	0.9	1.08	4.24	2.58	2.28	5.1	30.92	32.02	2.15	1.26	0.71	1.59	0	1.12	3.66	1.17	0	0	4.4	0	0	4.81	0	0	0	0	0	0	0	0	1.54	0.71	0	4.1	0.85	1.15	0.37	3.89	74.43	93.4	83.82
AGO1	1	1.86	2.66	2.45	2.7	0	8.12	2.47	6.18	3.72	8.76	4.71	4	1.67	4.1	2.64	0	0	0	0	0	7.19	12.12	8.47	4.92	8.39	0	0	0	0.97	4.08	6.11	4.34	6.14	3.84	0	0	0	3.17	4.54	1.9	5.51	4.29	4.85	6.13	6.25	16.42	16.49	18.53
TNRC6C	0.22	0.5	0.6	0.13	0.92	2.18	0	1.28	0	0	0	0	0	0.07	6.57	4.91	1.17	3.21	1.89	2.17	2.62	7.6	7.73	5.06	4.09	4.21	20.76	22.69	26.37	22.6	9.48	8.9	8.81	9.77	9.58	2.73	2.16	2.52	0	0	0	0	0	3.23	2.32	1.43	1.04	1.64	1.25
AGO4	0	0	0	0.35	0	0	0	0	0	0	0.94	3.16	0	0	0	0	0	0	0	0	0	0	0	0	0	0	0	0	0	0	0	2.09	2	1.61	1.55	0	0	0	0	0	0	0	0.78	0.38	0	0	111.45	112.92	147.38
BTG2	0	0	0	0	0	12.83	34.93	1.92	13.45	0	0	0	0.57	26.95	36.28	29.22	8.14	18.6	3.14	7.19	6.14	9.98	9.65	0	7.99	3.15	0	0	5.77	6.77	3.74	1.38	6.34	0	3.96	0	2.53	1.59	4.02	3.05	4.62	7.68	6.84	56.55	119.54	190.66	321.38	345.38	258.92

## Sheet: Table S4
Table S4: miRNA family expression matrix ( raw counts)
miRNA_family	ChineseHamster1	ChineseHamster2	ChineseHamster3	ChineseHamster4	ChineseHamster5	Dog1	Dog2	Dog3	Goat1	Goat2	Goat3	GoldenHamster1	GoldenHamster2	GoldenHamster3	GoldenHamster4	GuineaPig1	GuineaPig2	GuineaPig3	GuineaPig4	Human1	Human2	Human3	Human4	Monkey1	Monkey2	Monkey3	Monkey4	Monkey5	Mouse1	Mouse2	Mouse3	Mouse4	Mouse5	Pig1	Pig2	Pig3	Pig4	Pig5	Rabbit1	Rabbit2	Rabbit3	Rabbit4	Rat1	Rat2	Rat3	Zebrafish1	Zebrafish2	Zebrafish3
miR-146-5p	2465	2694	2040	2177	1337	1078	1293	791	5142	4823	3589	1	26	15	2	768	1162	483	386	638	1261	217	141	17	273	275	516	98	0	552	191	91	11	3392	4052	4413	5557	4038	35	80	71	66	728	2033	1497	0	10	40
miR-148-3p/152-3p	2410	2521	2743	1466	1265	554	230	40	4397	4729	2449	163	215	202	160	129	117	113	121	200	330	323	167	607	399	459	476	628	1	1618	974	296	226	24150	60951	36878	42609	40673	46	135	91	55	11	4	440	0	1	4
miR-30-5p	1339	936	1036	987	677	1606	1177	778	5662	6403	4349	1828	2219	1732	2177	3457	5579	3810	2368	1617	3726	1572	2391	4587	5790	6486	20147	8328	3034	53021	28213	21997	3507	13419	21324	16894	19785	16284	453	429	338	708	382	50	909	2065	344	1831
miR-191-5p	839	755	780	805	770	412	339	239	1502	1201	828	200	381	234	273	560	652	249	214	892	1148	831	1416	376	499	421	1759	1292	62	7766	4538	814	517	866	1017	779	1594	1479	403	558	717	404	108	285	383	8	175	23
miR-27-3p	828	617	742	621	221	230	270	188	1921	1972	1217	286	582	384	827	263	571	608	341	282	926	218	338	218	93	290	451	314	6	5474	4255	1470	692	555	417	845	823	690	7	9	48	89	16	1	67	58	65	175
miR-25/32-5p/92-3p	790	798	1657	859	554	244	162	100	570	775	567	373	517	402	336	670	1433	1222	617	1284	3015	1280	2138	970	984	994	2794	1866	203	6914	7178	4609	202	2116	5090	3472	4193	5213	565	479	747	603	17	245	306	664	317	708
let-7-5p/98-5p	658	545	2199	1133	1774	1164	971	654	1446	1473	755	319	418	339	381	192	185	385	363	423	3192	110	725	1392	615	1447	3305	2087	1162	19477	7965	6109	1272	2057	5881	2568	4755	2940	67	66	127	1106	8648	10421	15295	279	67	215
miR-335-3p	571	598	14	328	22	14	27	13	47	118	13	2	23	4	0	48	195	84	116	121	21	64	71	134	92	46	159	201	0	179	280	1	0	11	123	31	10	2	15	5	1	10	93	48	31	0	0	0
miR-26-5p	541	391	665	160	538	1867	1801	946	2938	3666	3427	381	310	321	159	943	1330	937	700	1213	2177	849	963	1192	428	808	2715	1373	525	11576	5027	827	285	2285	4249	4058	3972	5273	197	248	227	426	704	578	933	713	411	1633
miR-96/1271-5p	401	91	98	358	16	69	95	20	8	57	47	21	68	44	61	51	52	120	26	369	576	142	192	76	206	104	564	178	232	1431	345	778	547	809	1717	488	1720	1378	0	0	5	1	34	301	317	0	0	0
miR-423-3p	333	107	12	51	25	49	19	5	23	77	66	0	13	13	0	121	327	161	116	240	380	71	309	195	27	149	202	337	0	53	64	0	16	595	391	487	1400	528	7	17	47	118	0	0	0	0	0	0
miR-183-5p	196	42	3	4	220	5	0	0	0	0	0	5	13	52	94	22	7	2	1	82	19	10	98	3	91	1	0	9	1	2150	2285	761	78	538	1738	768	476	741	0	0	0	0	24	377	233	0	0	2
miR-125-5p/351-5p	188	2	871	88	265	1376	1605	883	1654	1912	1633	45	148	170	26	234	219	61	223	379	2339	229	504	808	682	2091	3644	1107	23	1298	193	611	4	9498	11814	8524	14664	10089	16	21	61	204	1484	444	674	2537	771	949
miR-141-3p/200a-3p	133	0	0	0	0	19	4	20	6	65	39	2	3	27	15	75	64	64	52	0	0	11	0	3	16	0	122	26	0	444	170	627	11	0	241	227	264	0	14	0	4	27	0	0	2	91	135	10
miR-30-3p/6693-3p	123	0	112	0	0	0	10	0	0	2	0	0	0	20	0	18	2	2	0	0	34	0	0	0	56	0	0	125	0	0	0	0	0	5	0	198	7	0	0	0	0	0	0	0	67	0	17	0
miR-204-5p/211-5p	113	29	82	87	0	0	3	3	3	113	41	22	71	4	12	642	867	549	374	36	50	11	52	187	20	167	479	183	0	0	0	0	0	79	405	461	13	233	3	18	0	1	1	18	10	481	75	380
miR-455-3p	101	0	0	0	0	0	0	0	30	0	13	0	0	0	0	9	47	63	0	0	0	0	0	0	0	0	0	0	0	1	0	0	0	0	0	0	0	0	0	0	0	1	0	0	0	0	0	0
miR-423-5p	98	137	254	217	116	281	324	168	222	392	534	63	8	2	17	54	142	46	126	108	273	90	145	371	151	405	435	111	1	1994	586	95	4	905	1600	806	862	955	20	45	39	9	6	4	303	0	0	0
miR-320	96	90	108	124	19	0	13	0	0	0	0	0	0	18	0	0	0	1	6	0	10	48	43	7	2	27	80	3	50	50	0	0	0	30	441	108	58	9	0	19	0	3	0	0	0	0	0	0
miR-15-5p/16-5p	91	109	39	48	10	151	132	43	75	89	7	76	23	58	54	17	128	10	4	375	245	157	203	240	498	606	1185	845	12	845	1079	300	250	641	957	209	904	624	11	43	62	50	377	8	6	0	3	0
miR-22-3p	90	17	1	135	156	135	116	84	333	407	235	44	39	12	0	120	143	82	205	569	917	240	528	355	605	962	2571	1417	8	723	1009	179	0	1820	1705	2177	2101	2183	64	166	36	321	0	3	7	9	4	4
miR-365	85	0	0	0	0	4	0	0	3	0	0	0	4	0	0	2	0	0	0	0	0	0	0	0	0	0	0	0	0	0	56	0	0	0	0	0	0	0	0	0	0	0	2	0	0	0	0	0
miR-30a-3p	72	0	0	0	0	0	0	0	0	0	0	0	0	0	0	1	42	0	0	0	0	4	0	0	0	2	0	17	0	0	0	0	0	0	569	0	0	8	0	0	0	0	0	0	0	1	0	0
miR-30-3p	60	0	0	0	34	9	0	11	37	35	0	30	49	38	67	0	144	16	0	0	0	58	19	2	0	42	231	1	200	439	468	4	0	2	20	28	116	1263	0	1	12	1	14	131	284	176	0	0
miR-103-3p/107-3p	51	0	6	98	0	6	10	0	5	0	0	4	0	0	0	0	0	0	0	0	0	15	0	1	0	1	0	38	0	537	0	238	0	11	367	92	102	0	0	19	16	3	0	150	0	0	0	0
miR-292a-3p/467a-5p	44	8	125	0	0	0	0	0	0	0	0	61	99	55	65	0	0	0	0	0	0	0	0	0	0	0	0	0	0	2	0	0	0	0	0	0	0	0	0	0	0	0	979	542	200	0	0	0
miR-7-5p	32	71	164	94	2	4	3	0	184	314	58	10	0	0	3	3	96	0	0	80	89	81	102	163	12	127	107	124	0	73	0	3	0	180	286	153	847	506	2	50	44	15	148	277	49	46	0	94
miR-335-5p	20	2	230	177	0	1251	1139	415	2825	2782	1596	122	123	124	47	203	540	235	287	154	162	129	116	674	504	493	1933	570	621	3448	1586	2091	630	4098	7128	4144	4985	4104	331	763	669	437	1	79	9	0	0	0
miR-151-5p	13	10	81	164	102	567	465	286	1048	1180	905	57	26	70	104	392	317	332	113	713	739	270	541	218	143	387	974	634	332	1203	542	97	63	955	2203	674	1938	1328	24	103	49	70	7	39	149	0	1	0
miR-500-3p/501-3p	13	6	175	0	67	0	0	0	0	0	0	0	0	0	9	0	0	0	0	0	0	0	0	0	1	0	0	6	1	2710	112	322	56	1	0	0	0	0	0	0	0	0	2	0	1	0	0	0
miR-325-3p	9	21	1	23	0	0	0	0	0	0	0	0	0	0	0	0	0	0	0	0	0	0	0	0	0	0	0	0	0	0	0	0	0	0	0	0	0	0	0	0	0	0	0	0	0	0	0	0
miR-23b-5p	8	0	0	0	0	0	0	5	0	0	0	0	0	11	0	0	1	14	0	3	0	0	0	0	0	0	0	0	0	0	0	0	0	0	0	0	0	0	0	0	0	17	0	0	0	0	0	0
miR-133-3p	6	0	0	0	0	0	0	0	0	0	0	0	0	0	0	0	0	0	0	0	0	0	0	0	0	8	0	0	0	0	2	0	0	0	0	0	0	0	0	0	0	0	0	0	0	0	0	0
miR-182-5p	6	40	113	24	0	45	42	1	114	36	76	110	126	72	246	90	65	8	9	308	406	201	183	53	100	177	291	158	591	14800	7302	7783	1245	3643	6201	5093	6083	4702	1	0	23	8	538	389	173	2	30	0
miR-451	6	0	0	0	0	0	0	0	2	0	0	0	0	2	0	0	1	0	1	0	0	0	2	49	5	27	397	0	0	0	0	7	0	2	0	0	7	9	23	0	0	14	0	0	0	0	0	55
miR-365-3p	5	33	103	181	22	0	1	0	0	5	0	0	0	3	0	1	0	1	3	0	0	0	0	0	0	12	0	0	0	248	0	0	21	0	9	0	1	0	0	0	0	0	0	24	265	0	0	0
miR-221-3p/222-3p	4	6	0	0	0	14	8	0	11	0	0	2	11	1	1	30	29	0	1	0	0	11	0	0	0	0	4	0	235	481	1	11	0	1	0	89	225	0	0	0	0	26	0	0	0	0	391	0
miR-466dk-5p	4	0	0	0	0	0	0	0	0	0	0	0	0	0	0	0	0	0	0	0	0	0	16	0	0	0	0	4	0	0	0	0	0	0	0	0	0	0	0	16	0	2	143	41	139	0	0	0
miR-205-5p	3	1	0	0	3	0	0	0	0	6	0	0	0	0	0	2	2	1	0	0	0	0	0	0	1	5	2	1	0	2	0	0	0	17529	30858	18387	22260	20673	1	0	2	0	0	0	0	30	0	50
miR-290a-5p/292a-5p	3	1	0	166	0	0	0	0	0	0	0	4	26	53	0	0	0	0	0	0	0	0	0	0	0	0	0	0	0	287	401	462	0	0	0	0	0	0	0	0	0	0	8	576	1	0	0	0
miR-361-5p	3	0	3	0	0	144	140	74	264	76	211	19	13	5	0	59	159	33	14	6	98	37	63	77	13	91	545	201	0	271	74	543	1	585	1330	210	1214	1055	0	0	5	47	113	212	188	0	0	0
miR-664-3p	3	0	0	0	0	0	0	0	0	0	0	0	0	2	1	0	0	0	0	0	0	0	0	0	0	0	0	0	0	0	0	0	0	0	0	0	0	0	0	0	0	0	1	38	300	0	0	0
miR-871-3p	2	1	0	0	0	0	0	0	0	0	0	0	0	0	0	0	0	1	1	1	0	0	0	1	0	0	2	0	7	6097	2512	2329	647	1	1	0	0	0	0	0	0	0	173	216	65	0	0	0
miR-10-5p	1	34	98	74	51	3491	3395	2007	37996	37523	31622	19	0	24	27	323	611	366	112	28	0	1	0	6	13	54	144	32	0	32	1	32	0	8601	20295	14700	16093	11018	22	18	24	40	310	478	387	241	136	148
miR-19-3p	1	0	0	0	0	0	6	0	27	0	67	0	0	0	29	23	0	1	0	0	0	0	0	0	1	42	6	8	0	0	13	0	223	0	3	0	0	85	13	1	8	2	0	1	1	56	0	0
miR-199-5p	1	0	0	75	7	3	0	1	0	0	0	0	0	1	0	42	2	0	13	0	0	3	63	1	4	0	7	47	0	6	0	0	0	9	109	0	0	0	0	0	0	1	0	1	0	613	286	510
miR-2478	1	33	94	19	776	68	67	61	1561	1790	909	47	321	78	149	237	377	211	294	211	262	228	499	1143	656	850	599	1384	902	2402	4140	5181	1658	4501	4211	1276	2658	1880	163	261	125	250	1104	1725	2063	423	124	279
miR-290/292-5p/293-5p	1	57	0	0	0	0	0	0	0	0	0	24	38	0	22	0	0	0	0	0	0	0	0	0	0	0	0	1	0	0	2	1	0	0	0	0	1	0	0	0	0	0	747	2704	1347	0	0	0
miR-30a-3p/30d-3p/30e-3p	1	0	6	0	0	0	0	0	0	0	0	57	0	68	27	3	1	71	0	139	110	0	0	64	62	0	13	3	109	1	3	0	26	54	2	4	2	0	18	0	0	0	3	185	1	0	0	0
miR-32-5p/92-3p/367	1	44	0	0	0	0	0	0	0	0	0	0	9	24	0	0	188	0	0	0	0	68	0	0	0	0	0	42	64	1204	11	0	1	294	0	1	0	190	0	0	0	0	0	0	0	0	0	0
miR-340	1	0	0	0	0	0	10	0	0	24	0	0	0	0	0	0	6	0	0	0	0	20	2	0	10	0	0	8	0	0	146	0	0	0	1	0	0	0	0	0	4	2	0	0	0	0	0	0
miR-425	1	0	0	0	0	0	0	0	0	0	0	0	0	13	0	3	0	0	0	1	0	1	1	0	0	48	1	0	0	0	0	0	0	0	0	0	0	0	0	0	8	0	0	0	0	0	0	0
miR-455-3p.1	1	0	0	0	0	0	0	0	0	0	1	0	0	0	0	0	0	10	0	0	0	0	0	0	0	0	0	0	0	0	0	0	0	0	0	0	0	0	0	0	0	0	0	0	0	0	0	0
miR-486	1	0	0	0	0	4	0	0	0	0	0	0	0	0	0	0	0	0	1	0	0	0	0	42	7	0	0	3	4	1	3	3	0	9	3	0	0	0	0	0	0	0	0	0	0	0	0	0
miR-584	1	0	0	0	0	0	0	0	0	0	0	0	0	0	0	0	0	0	0	0	0	0	0	0	0	0	0	0	0	0	0	0	0	0	0	0	0	0	0	0	0	0	0	0	0	0	0	0
miR-700-3p	1	0	0	0	0	0	0	0	0	0	0	0	0	0	0	0	0	0	0	0	0	0	0	0	0	0	0	0	0	291	0	0	0	0	0	0	0	0	0	0	0	0	0	1	0	0	0	0
miR-741-3p	1	1	1	0	0	0	0	0	0	0	0	0	0	0	0	0	1	0	0	0	0	2	0	0	0	1	1	0	3	9908	2723	3439	128	0	1	0	3	1	0	0	2	0	1108	1871	963	0	0	0
miR-743ab-3p	1	1	0	0	0	0	0	0	0	0	0	0	0	0	0	1	0	0	0	0	0	0	2	0	1	1	0	0	0	2930	1341	2694	473	0	0	0	0	1	1	1	0	0	184	799	983	1	0	0
miR-151-3p	0	137	38	121	0	84	64	40	0	13	0	0	18	0	4	0	9	33	0	21	38	11	2	92	0	0	9	77	0	0	30	0	0	32	31	13	16	0	0	0	0	0	0	0	1	0	0	0
miR-192-5p/215-5p	0	71	0	7	0	53	25	18	42	31	67	47	117	78	113	25	39	12	0	481	434	370	590	141	191	159	510	83	0	43	0	0	0	76	0	0	0	9	0	0	1	1	0	3	2	100	7	61
miR-664-5p	0	58	0	0	0	0	0	0	0	0	0	0	0	3	0	0	0	0	0	0	0	0	0	0	0	0	0	0	0	0	1	114	0	0	0	0	0	0	0	0	0	0	0	4	1	0	0	0
miR-185-5p	0	23	0	0	0	4	8	0	3	0	0	18	35	11	0	38	36	18	3	0	2	0	0	17	46	5	0	0	0	215	0	13	1	0	0	0	0	216	0	0	0	3	0	0	0	0	0	0
miR-384	0	20	0	0	0	0	0	0	0	0	0	0	0	0	0	0	0	0	0	0	0	0	0	0	0	0	0	0	0	0	0	0	0	0	0	0	0	0	0	0	0	0	0	0	0	0	0	0
miR-340-5p	0	18	0	0	0	0	0	4	0	0	0	0	0	0	0	0	0	0	0	61	67	10	29	1	0	6	0	7	0	424	0	2	73	0	0	0	0	5	0	0	0	0	0	0	0	0	0	0
miR-486-5p	0	11	0	0	26	0	0	7	0	0	0	1	0	1	39	0	0	0	1	0	10	0	1	0	0	0	39	0	0	0	0	0	1	0	0	2	0	1	0	0	0	5	0	1	0	0	0	0
miR-29-3p	0	8	0	0	0	1	0	0	20	5	34	7	51	21	15	6	8	7	17	7	55	1	35	332	322	263	9	10	0	0	0	0	0	159	0	351	575	0	49	32	107	46	11	88	218	0	0	0
miR-130b-5p	0	7	2	0	0	0	0	0	115	139	37	0	0	0	0	0	6	20	0	32	0	0	0	0	6	0	0	21	0	0	0	0	0	0	2	103	0	1	2	0	0	0	0	1	1	347	21	82
miR-21-5p	0	4	38	2	0	20	37	8	211	259	274	16	9	17	8	54	39	5	17	111	722	43	141	167	90	89	697	213	1	311	360	0	208	222	173	313	48	286	28	6	48	585	191	166	654	0	0	0
miR-340-3p	0	4	0	0	0	0	0	1	0	0	0	0	0	2	18	26	0	0	0	0	0	0	1	0	0	0	0	0	13	0	0	90	225	15	0	0	0	0	0	0	0	1	0	0	0	0	0	0
miR-183-5p.1	0	3	0	0	0	0	0	0	0	24	0	7	0	0	0	0	0	0	0	0	0	0	0	0	1	0	0	0	0	0	0	0	0	0	0	866	2	0	0	0	0	0	164	0	0	0	0	0
miR-186-5p	0	2	0	24	0	111	137	93	93	101	43	17	13	15	3	81	162	93	29	32	31	19	82	138	78	76	74	338	0	1153	0	29	9	101	192	366	87	58	1	4	19	16	0	0	3	0	1	0
miR-122-5p	0	1	0	0	0	1	0	0	0	0	0	0	0	0	0	0	0	0	0	0	0	0	0	104	414	160	133	41	0	0	0	0	0	0	0	0	0	0	0	0	0	0	3	0	0	0	0	0
miR-1260a/1260b	0	1	0	0	0	0	0	0	1	2	0	0	19	0	0	0	0	0	0	0	0	0	0	0	0	31	7	0	0	0	0	0	0	0	0	9	2	1	0	0	10	0	2	91	90	0	0	0
miR-1839-5p	0	1	0	0	0	0	0	0	7	69	4	0	1	4	0	76	170	149	102	2	35	11	40	205	207	98	514	196	0	129	139	0	0	58	61	7	87	0	69	142	67	79	115	0	85	0	0	0
miR-331	0	1	0	0	0	0	0	0	0	0	0	0	0	0	0	0	30	0	0	0	0	0	0	0	0	1	0	0	0	0	0	0	0	0	0	0	3	0	0	0	2	0	0	0	0	0	0	0
miR-709	0	1	0	0	0	0	0	0	0	0	0	0	0	0	0	0	0	0	0	0	0	0	0	0	0	0	0	0	0	0	0	0	0	0	0	0	0	0	0	0	0	0	0	0	0	0	0	0
miR-99-5p/100-5p	0	1	343	11	297	1511	1884	1177	2624	2968	2274	104	234	104	20	122	279	324	204	798	2136	249	599	646	185	683	796	899	291	2771	1186	1052	268	1713	3456	3518	2452	2428	14	2	14	350	269	181	795	5714	1198	2898
miR-202-5p	0	0	260	0	0	76	49	12	20	3	2	7	0	0	0	1	24	94	69	19	104	31	65	55	0	91	85	82	0	0	0	0	0	29	111	0	3	154	0	0	6	103	78	1	518	0	18	0
miR-320-3p	0	0	182	0	0	9	3	0	0	0	0	0	0	0	0	0	0	28	0	0	126	19	1	0	0	0	0	0	0	11	0	0	0	64	0	0	3	0	0	0	0	0	0	0	0	0	0	0
let-7d-3p	0	0	137	0	0	0	0	0	0	0	0	0	0	0	0	0	0	0	0	0	0	0	0	0	0	0	0	0	0	0	0	1	29	0	0	0	0	0	0	0	12	13	0	349	0	0	0	0
miR-143-3p	0	0	94	3	68	36	7	34	120	85	138	49	57	32	99	45	14	32	0	0	94	0	21	85	49	96	8	13	180	0	0	2	0	1	287	0	0	0	0	10	0	4	16	18	18	14	0	0
miR-450a	0	0	82	0	0	0	0	0	0	0	0	15	0	0	0	0	21	1	0	1	102	0	0	0	0	1	14	0	0	0	0	0	0	0	0	0	0	0	0	0	0	0	0	0	0	0	0	0
miR-135-5p	0	0	58	0	0	0	0	0	44	48	76	0	0	0	0	0	0	0	0	0	57	1	21	17	0	0	10	0	0	0	0	0	0	0	0	0	0	0	8	11	3	0	2	266	178	0	0	67
miR-375	0	0	34	0	0	11	0	0	0	0	0	0	0	0	0	15	0	0	0	0	0	0	0	0	0	0	0	0	0	0	0	0	0	0	0	0	0	8	0	0	0	5	6	7	1	62	0	1
miR-484	0	0	16	0	0	0	16	0	0	5	1	22	0	48	2	1	2	0	0	18	61	26	5	0	6	44	2	0	46	3363	1389	14	539	396	390	597	603	15	0	0	0	7	0	0	0	0	0	0
miR-125-5p/670-5p	0	0	11	19	326	123	0	75	21	634	7	14	1	2	0	36	23	97	0	45	0	3	174	241	526	0	38	109	0	0	0	0	0	4	299	1626	0	178	1	0	1	13	671	3	1366	1	159	527
miR-125a-3p	0	0	10	0	6	0	0	0	0	0	0	0	0	1	0	0	0	0	0	0	0	0	36	0	0	0	0	1	0	0	0	0	0	0	0	0	0	0	0	0	0	0	0	1	0	0	0	0
miR-199-3p/3129	0	0	7	0	0	0	0	0	0	0	0	0	0	0	0	0	0	3	0	0	0	0	2	3	0	0	1	0	0	1	0	0	0	0	10	0	22	0	0	0	0	0	0	0	0	0	0	0
miR-31-5p	0	0	4	0	0	0	7	0	2	0	4	0	0	0	0	1	0	6	8	1	1	0	0	2	1	8	82	12	0	1	0	0	0	0	5	4	0	79	20	0	0	41	0	0	0	0	0	0
miR-181-5p	0	0	2	0	1	25	18	1	41	13	9	8	0	0	0	27	10	5	4	3	144	0	9	121	4	17	13	89	0	0	0	0	0	0	1	0	0	0	19	0	8	9	1	3	100	141	123	480
miR-199-3p	0	0	2	0	0	0	0	0	0	0	0	0	0	0	0	18	16	0	3	0	0	0	1	0	49	8	45	10	0	0	0	0	0	41	7	46	2	64	0	28	0	0	1	0	1	1	0	0
miR-516-5p	0	0	2	0	0	0	0	0	0	0	0	0	0	0	0	0	0	0	0	303	458	149	121	1541	1193	2242	6374	2503	0	0	0	0	0	1	0	0	0	1	0	0	0	1	0	0	0	0	0	0
miR-484/3155	0	0	0	62	0	0	0	0	2	0	0	0	3	0	0	0	0	0	0	0	0	0	39	0	0	0	12	63	0	1	0	0	9	0	0	0	0	369	8	1	18	0	0	0	0	0	0	0
miR-5119	0	0	0	43	0	0	0	0	0	0	0	0	0	0	0	0	0	0	0	0	0	0	0	0	15	0	0	0	0	0	0	0	0	0	0	0	0	0	0	0	0	0	0	0	0	0	0	0
miR-298-5p	0	0	0	28	4	0	0	0	0	0	1	16	18	16	26	0	0	0	0	0	0	0	0	0	0	1	0	0	419	2440	1970	571	0	0	0	0	0	0	0	0	0	0	9	611	6	0	0	0
miR-149-5p	0	0	0	18	44	0	0	0	0	0	0	0	0	0	0	0	1	1	0	1	13	53	1	7	0	28	13	4	0	104	50	17	0	0	0	0	0	0	0	0	0	0	0	0	0	0	0	0
miR-362-5p	0	0	0	17	0	7	0	22	95	66	81	0	0	0	0	0	1	0	0	0	0	0	0	0	0	0	274	14	0	718	400	142	0	12	112	2	8	0	0	0	0	0	0	2	1	0	0	0
miR-499	0	0	0	11	0	10	0	0	2	423	3	1	0	0	0	33	0	13	0	0	0	0	0	0	218	0	7	67	0	0	0	0	0	530	56	560	374	8	0	4	0	4	0	0	0	0	0	0
miR-20/93/106	0	0	0	4	0	0	0	0	1	25	0	3	0	0	0	0	0	0	0	0	0	0	0	0	0	0	3	0	0	0	0	0	0	0	236	203	0	4	0	0	1	6	0	0	0	0	0	0
miR-362-5p/500b-5p	0	0	0	4	0	0	0	0	1	0	0	0	25	0	0	0	0	0	0	0	0	29	0	41	0	0	12	86	0	1	0	0	0	0	1	0	340	60	0	0	0	0	0	1	0	0	0	0
miR-344-5p/484/6334	0	0	0	3	0	0	0	0	0	0	0	0	35	0	0	0	0	0	0	0	5	0	0	0	0	0	0	4	0	0	2	0	0	0	0	1	1	0	0	0	3	0	0	0	0	0	0	0
miR-126-3p	0	0	0	2	0	0	0	0	0	0	0	0	0	0	0	12	25	1	1	0	0	0	13	38	55	25	213	65	0	0	0	0	0	0	0	0	0	0	0	0	0	0	0	0	0	0	0	0
miR-128-3p	0	0	0	1	0	6	0	3	1	1	0	0	0	0	24	0	8	5	0	0	1	0	0	13	11	3	0	0	0	0	0	0	314	1993	3682	2973	4534	3088	27	0	2	3	202	436	212	0	0	0
miR-322-3p	0	0	0	1	0	0	0	0	0	0	0	0	0	0	0	0	0	0	0	0	0	0	0	0	0	0	0	0	0	0	0	0	0	0	0	0	0	0	1	0	0	0	1	0	40	0	0	0
miR-4485-3p	0	0	0	1	0	0	0	0	0	0	0	0	0	0	0	0	0	0	0	83	64	104	131	6	6	94	18	33	0	0	0	0	0	0	0	0	0	0	0	0	0	0	0	0	0	0	0	0
miR-465a-5p/465c-5p	0	0	0	1	0	0	0	0	0	0	0	0	0	0	0	0	0	0	0	0	0	0	0	0	0	0	0	0	118	876	609	878	162	0	0	0	0	0	0	0	0	0	6	12	8	0	0	0
miR-470-5p	0	0	0	1	0	0	0	0	0	0	0	0	0	0	0	0	0	0	0	0	0	0	0	0	0	0	0	0	4	2394	2313	477	1	0	0	0	0	0	0	0	0	0	11	35	26	0	0	0
miR-502a	0	0	0	1	0	0	0	0	1	0	0	0	0	0	0	0	0	0	0	5	0	0	1	0	15	0	13	0	0	0	0	0	0	0	0	0	0	0	0	0	19	0	0	0	0	0	0	0
miR-499-5p	0	0	0	0	161	21	13	8	294	195	321	0	0	0	0	19	51	0	0	3	0	0	0	0	1	60	141	64	0	0	0	0	0	229	349	4	1	1164	6	2	35	0	0	0	0	0	0	0
miR-23-3p	0	0	0	0	147	0	4	24	2	1	202	13	10	0	4	5	21	0	32	0	19	0	1	0	0	0	1	0	0	513	583	7	0	0	1	17	46	100	0	0	0	2	0	115	73	0	0	14
miR-1843a-5p	0	0	0	0	72	0	0	0	0	0	0	0	0	8	8	0	0	0	0	0	0	0	0	0	0	0	0	0	0	0	1	0	0	0	0	0	0	0	0	0	0	0	0	1	0	0	0	0
miR-24-5p	0	0	0	0	49	0	0	0	0	0	0	17	8	9	0	0	0	0	0	0	0	0	0	0	0	0	0	0	0	0	0	0	0	0	0	0	93	0	0	0	0	0	0	0	0	0	0	0
miR-106b-3p	0	0	0	0	11	0	0	11	1	0	0	0	0	0	0	0	0	0	0	0	0	11	0	33	0	3	0	0	0	0	0	0	0	0	98	0	0	0	0	0	0	0	0	1	0	0	0	0
miR-450a-5p	0	0	0	0	3	0	0	0	22	0	0	0	11	0	0	5	6	3	0	0	15	7	5	4	0	0	0	0	0	2	0	19	0	0	0	0	0	0	0	0	0	0	0	19	123	0	0	0
miR-28-3p	0	0	0	0	2	0	0	13	0	0	0	0	1	3	0	0	0	0	0	15	37	8	13	5	6	2	0	2	0	0	0	0	0	0	0	0	0	0	0	0	0	0	2	0	0	0	0	0
miR-127	0	0	0	0	1	0	0	0	0	0	0	0	0	0	0	0	6	2	0	0	0	2	0	98	59	113	83	194	0	401	16	0	0	2	0	0	0	0	0	0	1	0	2	26	153	0	0	0
miR-501	0	0	0	0	1	0	0	0	0	0	0	0	0	0	0	0	0	0	0	0	42	0	0	0	0	0	0	0	0	0	0	1	0	0	0	0	0	0	0	0	0	0	0	0	0	0	0	0
miR-374	0	0	0	0	0	106	19	66	0	11	1	0	0	0	0	0	13	14	31	24	0	11	15	116	34	103	214	10	0	0	0	0	0	0	394	0	12	11	0	0	0	0	0	0	0	0	0	0
miR-885-5p	0	0	0	0	0	51	48	4	0	0	0	0	0	0	0	0	0	0	0	0	0	0	2	257	117	233	1543	769	0	0	0	0	0	0	0	0	0	0	0	0	0	0	0	0	0	0	0	0
miR-200bc-3p/429	0	0	0	0	0	45	18	22	201	111	162	125	114	59	78	163	139	253	55	3	0	39	2	95	14	69	0	4	10	1742	1483	827	95	20	1197	60	288	649	1	2	5	32	1	17	3	228	120	290
miR-885-3p	0	0	0	0	0	43	10	27	0	0	0	0	0	0	0	1	0	0	0	1	0	0	0	37	2	7	250	52	0	0	0	0	0	0	0	0	0	0	0	0	0	0	0	0	0	0	0	0
miR-8908-3p	0	0	0	0	0	32	19	14	0	0	0	0	0	0	0	0	0	0	0	0	0	0	0	0	0	0	0	0	0	0	0	0	0	0	0	0	0	0	0	0	0	0	0	0	0	0	0	0
miR-381-3p	0	0	0	0	0	23	11	6	0	0	0	0	0	0	0	2	25	0	0	0	0	0	0	0	0	0	0	42	0	0	0	0	0	0	0	0	0	0	0	0	0	0	0	0	0	0	0	0
miR-371-5p	0	0	0	0	0	20	16	19	0	0	0	152	205	299	256	0	0	0	0	1069	1117	1040	981	326	50	82	408	89	0	0	0	0	0	8	0	31	63	0	2	1	0	0	0	0	0	0	0	0
miR-411-3p	0	0	0	0	0	18	0	0	0	0	0	0	0	0	0	0	0	0	0	0	0	0	0	0	3	15	0	0	0	0	0	0	0	0	0	0	0	0	0	0	0	7	0	0	0	0	0	0
miR-92a-1-5p	0	0	0	0	0	18	0	0	0	0	0	0	0	0	0	0	0	0	0	0	15	0	0	0	0	0	0	2	0	0	0	0	0	0	0	0	0	0	0	0	0	0	0	0	0	0	0	0
miR-503-5p	0	0	0	0	0	17	9	0	71	50	77	0	0	0	0	0	1	0	0	0	0	0	0	0	0	34	0	19	0	0	0	0	0	8	0	85	9	116	0	0	14	0	0	0	1	0	0	0
miR-8908-5p	0	0	0	0	0	17	3	13	0	0	0	0	0	0	0	0	0	0	0	0	0	0	0	0	0	0	0	0	0	0	0	0	0	0	0	0	0	0	0	0	0	0	0	0	0	0	0	0
miR-221-5p	0	0	0	0	0	15	7	0	0	0	0	0	0	0	0	0	0	0	0	0	20	0	0	0	0	0	0	0	0	0	0	0	0	0	0	0	0	0	0	0	0	1	0	0	0	0	16	0
miR-652	0	0	0	0	0	15	0	5	1	15	7	1	1	1	0	0	0	0	0	0	8	0	0	0	0	1	14	42	0	0	42	0	0	0	70	22	0	224	0	0	0	0	0	0	0	0	0	0
miR-1343-3p	0	0	0	0	0	14	5	6	1	0	0	0	0	3	0	0	0	0	0	0	0	0	0	0	0	0	0	0	0	0	0	0	0	0	17	0	35	0	0	0	0	0	0	0	0	0	0	0
miR-503	0	0	0	0	0	14	0	21	0	0	0	0	0	0	0	0	0	0	0	0	0	0	0	0	0	0	1	1	0	0	0	0	0	0	2	0	16	0	0	0	0	0	0	0	0	0	0	0
miR-9-5p	0	0	0	0	0	14	9	10	98	48	45	0	0	2	0	0	39	0	0	0	0	5	0	0	0	5	0	52	0	0	0	0	0	107	53	3	31	12	0	4	5	26	103	85	7	424	0	0
miR-101a-3p.2/101b-3p.1/101b-3p.2	0	0	0	0	0	10	0	0	0	4	0	0	0	0	0	0	0	0	0	0	0	0	0	8	2	2	0	0	0	0	20	0	0	0	1	0	0	0	0	0	0	0	0	0	0	0	0	0
miR-34-5p/449-5p	0	0	0	0	0	10	0	9	2	0	0	0	0	0	0	0	153	78	72	0	0	0	0	0	0	0	0	1	0	0	0	0	0	18	139	29	284	1	0	0	0	0	1	1	1	0	0	0
miR-495	0	0	0	0	0	10	0	0	33	0	0	0	0	0	0	0	0	0	0	0	0	0	0	0	4	0	0	0	0	0	0	0	0	0	0	0	0	0	0	0	0	0	0	0	0	0	0	0
miR-9-3p	0	0	0	0	0	10	3	0	74	101	50	0	0	0	0	0	1	1	0	0	0	0	0	0	0	0	0	59	0	0	0	0	0	0	0	0	4	37	20	2	0	8	0	2	127	4	0	18
miR-10b-3p	0	0	0	0	0	9	9	8	367	339	192	0	0	0	1	0	2	6	0	0	0	0	0	0	0	0	0	0	0	0	0	0	0	594	2	66	303	230	15	0	2	0	0	0	1	0	0	0
miR-145-3p	0	0	0	0	0	9	6	3	0	0	0	1	0	0	5	10	0	0	0	0	0	0	10	0	13	0	0	0	0	0	0	0	0	0	0	0	0	0	0	0	0	0	1	1	2	85	4	3
miR-500	0	0	0	0	0	9	4	0	22	1	16	0	0	0	0	0	0	0	0	109	0	0	5	0	0	0	0	3	0	0	0	0	0	2	201	0	22	0	0	0	0	0	0	0	0	0	0	0
miR-380	0	0	0	0	0	8	0	5	0	0	0	0	0	0	0	0	0	0	0	0	0	0	0	0	0	0	0	18	0	0	0	0	0	0	0	0	0	0	0	0	0	0	0	0	0	0	0	0
miR-411a	0	0	0	0	0	8	0	0	2	0	0	0	0	0	0	0	0	0	0	0	0	0	0	0	0	0	0	0	0	0	0	0	0	0	0	0	0	0	0	0	0	0	0	0	0	0	0	0
miR-424	0	0	0	0	0	8	0	0	0	0	0	0	0	0	0	0	0	0	0	0	1	0	0	0	0	4	0	0	0	0	0	0	0	0	0	0	0	0	0	0	0	0	0	0	0	0	0	0
miR-132-3p/212-3p	0	0	0	0	0	7	0	0	0	0	3	0	0	0	0	0	0	0	0	0	1	0	0	0	0	0	14	0	0	0	0	0	0	0	0	0	0	0	0	14	0	22	337	0	0	0	0	0
miR-652-3p	0	0	0	0	0	7	6	0	23	0	0	0	9	4	1	0	1	0	0	14	0	0	0	0	3	0	0	2	0	0	0	0	0	1	3	194	0	80	0	0	0	0	0	0	0	0	0	0
miR-654-3p	0	0	0	0	0	7	0	1	0	0	0	0	0	0	0	0	0	0	0	0	0	0	0	0	0	0	0	17	0	0	0	0	0	0	0	0	0	0	0	0	0	0	0	0	0	0	0	0
miR-101	0	0	0	0	0	6	4	4	0	0	0	0	0	0	0	0	0	1	27	0	0	0	87	10	26	10	157	35	0	0	0	0	0	0	1	0	133	0	0	28	0	0	0	0	0	0	0	0
miR-153-3p	0	0	0	0	0	6	2	0	0	0	0	0	0	0	0	0	0	0	0	0	0	0	0	0	0	0	0	0	0	0	0	0	0	0	0	0	0	0	0	0	0	0	0	0	0	0	0	0
miR-24-3p	0	0	0	0	0	6	3	0	81	81	0	9	4	3	0	19	13	19	0	0	0	0	0	0	1	43	5	4	0	161	2	0	0	23	0	88	79	0	0	0	0	0	1	0	1	0	1	0
miR-300-3p	0	0	0	0	0	6	3	15	0	0	0	0	0	0	0	0	0	0	0	0	0	0	0	0	0	0	0	0	0	0	0	0	0	0	0	0	0	0	0	0	0	0	0	0	0	0	0	0
miR-34c	0	0	0	0	0	6	0	0	0	0	0	0	0	0	0	0	0	0	0	0	0	0	0	0	0	0	0	0	0	0	0	0	0	0	27	0	0	0	0	0	0	0	0	0	0	0	0	0
miR-378/8826	0	0	0	0	0	6	0	0	0	39	5	0	0	0	0	0	0	0	0	1	0	0	0	0	0	0	0	0	0	0	0	0	0	0	35	0	0	0	0	0	0	0	111	0	0	0	0	0
miR-425-5p	0	0	0	0	0	6	0	0	0	0	0	0	0	0	0	0	0	0	0	0	0	0	0	0	57	1	2	0	0	0	0	0	0	0	0	0	2	0	0	16	0	0	0	0	0	0	0	0
miR-6087	0	0	0	0	0	6	0	0	0	0	0	0	0	0	0	0	3	0	0	36	11	60	57	0	13	475	113	76	0	250	0	0	0	0	1	0	0	0	7	2	0	0	0	0	0	0	0	0
miR-8859a	0	0	0	0	0	6	0	0	0	0	0	0	0	0	0	0	0	0	0	0	0	0	0	0	0	0	0	0	0	0	0	0	0	0	0	0	0	0	0	0	0	0	0	0	0	0	0	0
miR-8908d	0	0	0	0	0	6	2	21	0	0	0	0	0	0	0	0	0	0	0	0	0	0	0	0	0	0	0	0	0	0	0	0	0	0	0	0	0	0	0	0	0	0	0	0	0	0	0	0
miR-8908f	0	0	0	0	0	6	0	0	0	0	0	0	0	0	0	0	0	0	0	0	0	0	0	0	0	0	0	0	0	0	0	0	0	0	0	0	0	0	0	0	0	0	0	0	0	0	0	0
miR-1224-5p	0	0	0	0	0	5	0	0	0	0	0	0	0	0	0	1	1	2	6	0	0	0	0	0	0	0	0	0	0	0	0	0	0	0	0	0	0	0	0	0	0	0	0	0	0	0	0	0
miR-132-5p	0	0	0	0	0	5	0	0	0	0	0	2	0	0	0	0	0	0	0	16	4	0	1	29	35	10	0	32	0	0	0	0	0	0	0	2	0	0	1	14	17	7	0	0	0	0	0	0
miR-212-5p	0	0	0	0	0	5	4	11	0	0	0	0	0	0	0	0	1	0	0	1	10	0	0	0	0	0	18	0	0	5	0	0	0	0	0	0	0	0	0	0	0	0	0	0	0	0	0	0
miR-23	0	0	0	0	0	5	0	0	92	109	1	18	2	40	0	19	0	0	0	0	2	0	0	0	0	0	0	0	0	197	0	0	0	0	9	0	30	200	0	0	0	0	78	1	0	0	83	0
miR-31	0	0	0	0	0	5	0	4	0	29	1	0	0	0	0	20	10	16	12	0	44	2	0	0	47	0	166	37	0	24	0	0	0	0	65	26	0	11	0	0	6	3	0	0	0	0	0	0
miR-338-5p	0	0	0	0	0	5	0	0	0	0	0	0	0	0	0	0	0	0	0	6	0	0	0	13	0	0	0	0	0	0	0	0	0	90	88	6	775	302	0	0	0	0	0	0	0	0	0	0
miR-503-5p/6519	0	0	0	0	0	5	0	0	0	0	0	0	0	0	0	0	0	0	0	0	0	0	0	0	0	0	0	0	0	0	0	0	0	0	134	140	188	17	0	0	1	0	0	0	0	0	0	0
miR-574-5p	0	0	0	0	0	5	0	7	0	0	0	0	0	0	0	0	0	0	0	0	0	0	0	0	0	15	0	42	0	0	0	0	0	141	0	9	259	198	0	0	0	0	0	0	0	0	0	0
miR-744-5p	0	0	0	0	0	5	0	2	0	2	0	0	0	0	0	0	0	0	0	0	0	0	0	0	0	0	0	0	0	0	145	20	0	0	0	0	0	0	0	0	0	0	0	0	0	0	0	0
miR-769-5p	0	0	0	0	0	5	0	0	0	0	0	0	0	0	0	0	0	4	1	0	34	7	56	0	0	49	0	0	0	0	0	0	0	0	0	0	0	0	0	0	0	0	0	0	0	0	0	0
miR-8908b	0	0	0	0	0	5	0	0	0	0	0	0	0	0	0	0	0	0	0	0	0	0	0	0	0	0	0	0	0	0	0	0	0	0	0	0	0	0	0	0	0	0	0	0	0	0	0	0
miR-1296-5p	0	0	0	0	0	4	0	0	0	0	0	0	0	0	0	0	0	0	0	1	79	0	0	0	0	0	0	0	0	0	0	0	0	0	0	0	0	0	0	0	0	0	0	0	0	0	0	0
miR-30ad-3p	0	0	0	0	0	4	0	0	0	0	0	0	0	0	0	0	0	7	0	0	0	0	0	0	25	0	0	0	0	0	0	0	0	0	4	0	0	119	0	0	0	0	0	0	0	0	0	0
miR-500-3p	0	0	0	0	0	4	40	38	9	0	3	0	0	0	0	0	0	0	0	0	0	8	3	0	0	0	44	0	0	0	0	0	0	0	0	7	0	0	0	0	0	1	0	0	0	0	0	0
miR-574-3p	0	0	0	0	0	4	0	0	10	0	10	0	0	0	0	21	5	4	0	0	11	0	0	0	18	11	204	0	0	0	0	0	0	21	2	243	143	68	0	0	0	5	0	0	0	0	0	0
miR-101-3p.2	0	0	0	0	0	3	0	0	4	0	0	0	0	0	0	2	1	0	24	0	0	1	0	0	1	6	0	0	0	0	0	0	0	0	1	0	14	58	0	0	0	0	0	0	0	0	0	0
miR-139-5p	0	0	0	0	0	3	8	0	15	6	0	0	7	0	0	0	0	0	0	0	0	0	0	0	0	0	12	0	0	92	548	0	355	359	306	204	246	43	0	0	0	0	0	0	0	0	0	0
miR-148-5p	0	0	0	0	0	3	0	0	17	0	0	2	0	0	0	0	0	0	0	0	0	0	0	0	0	0	40	3	0	0	0	0	0	120	0	196	29	133	0	0	0	0	0	0	0	0	0	0
miR-17-5p/20-5p/106-5p	0	0	0	0	0	3	0	0	0	16	1	0	0	0	0	0	0	10	0	0	0	0	0	11	0	18	0	0	0	0	0	0	0	0	18	0	0	0	0	0	0	0	0	0	0	0	0	0
miR-197-3p	0	0	0	0	0	3	0	0	0	0	0	0	0	0	0	8	33	36	27	0	0	0	0	0	0	0	0	0	0	0	0	0	0	0	0	0	0	0	0	0	0	0	0	0	0	0	0	0
miR-500a-3p	0	0	0	0	0	3	0	4	0	39	0	0	0	0	0	0	0	0	0	13	88	58	0	0	0	0	0	0	0	0	0	0	0	0	0	0	0	0	0	0	0	0	0	0	0	0	0	0
miR-5126	0	0	0	0	0	3	0	0	0	1	0	0	0	0	0	0	10	0	15	9	4	18	0	0	30	87	0	16	0	0	0	0	0	0	0	0	0	2	20	0	0	12	0	0	0	0	0	0
miR-105-5p	0	0	0	0	0	2	0	0	0	1	0	0	0	0	0	0	0	0	0	0	0	0	0	0	0	0	0	0	0	0	0	0	0	0	0	284	0	0	0	0	0	0	0	0	0	0	0	0
miR-140-3p	0	0	0	0	0	2	0	9	0	0	0	0	0	15	15	33	0	0	36	20	0	0	77	68	0	26	1	37	3	169	303	631	4	3	113	199	0	9	0	0	0	1	0	206	0	0	0	1
miR-338	0	0	0	0	0	2	0	0	0	0	0	0	0	0	0	0	0	0	0	0	0	0	0	0	1	0	0	6	0	0	0	0	0	2	3	33	10	48	0	0	0	0	0	0	0	0	0	0
miR-342	0	0	0	0	0	2	0	0	31	34	43	7	0	0	33	0	0	0	0	0	0	0	0	2	0	0	0	0	0	0	5	428	3	0	2	0	1	0	0	0	0	0	0	0	2	0	0	0
miR-344-3p/410-3p	0	0	0	0	0	2	0	0	0	0	0	0	0	0	0	0	0	0	0	0	0	0	0	0	0	0	0	0	0	0	0	0	0	0	0	0	0	0	0	0	0	0	0	0	0	0	0	0
miR-574	0	0	0	0	0	2	3	9	0	52	0	0	0	0	0	0	1	0	0	0	1	0	0	0	0	1	0	148	0	0	0	0	0	13	116	195	7	29	0	0	0	0	0	0	0	0	0	0
miR-744	0	0	0	0	0	2	9	0	0	0	0	0	0	2	0	0	0	0	0	0	0	0	0	0	0	0	0	0	0	184	3	0	0	0	3	0	0	0	0	0	0	0	0	0	0	0	0	0
miR-1343	0	0	0	0	0	1	25	0	0	0	0	0	0	0	0	0	0	0	0	0	0	0	0	0	0	0	0	0	0	0	0	0	0	0	0	28	0	282	22	0	0	0	0	0	0	0	0	0
miR-16-3p	0	0	0	0	0	1	0	0	55	0	0	0	0	0	0	0	0	0	0	0	0	0	0	0	0	0	0	0	0	0	0	0	0	0	0	0	0	0	0	0	0	8	0	0	0	0	0	0
miR-212-5p/7308-3p	0	0	0	0	0	1	0	1	0	0	0	0	0	0	0	0	0	0	0	0	0	0	0	0	0	0	1	0	0	0	0	0	0	0	0	0	0	0	0	0	0	0	0	0	0	0	0	0
miR-300/381	0	0	0	0	0	1	24	0	0	0	0	0	0	0	0	0	1	0	0	0	0	0	0	0	0	0	0	0	0	0	0	0	0	0	0	0	0	0	0	0	0	0	0	0	0	0	0	0
miR-30b-3p	0	0	0	0	0	1	0	0	17	0	0	0	0	0	0	0	0	0	0	0	0	0	0	0	0	0	0	0	0	0	0	0	0	0	0	0	0	0	0	0	0	0	0	0	0	0	0	0
miR-34bc-3p	0	0	0	0	0	1	0	4	0	0	0	0	0	0	0	47	100	58	13	0	0	0	0	40	0	0	0	0	0	0	1	0	0	0	0	0	0	0	0	4	0	0	2	0	2	0	0	0
miR-491	0	0	0	0	0	1	0	0	0	0	0	0	0	0	0	0	0	0	0	0	0	0	0	0	4	0	0	0	0	0	0	0	0	0	0	0	0	0	0	0	0	0	0	0	0	0	0	0
miR-501-3p/502-3p	0	0	0	0	0	1	23	0	0	0	0	0	0	0	0	0	0	0	0	27	37	0	14	2	1	1	0	0	0	0	0	0	0	0	5	0	0	0	2	3	0	9	0	0	0	0	0	0
miR-543	0	0	0	0	0	1	0	0	0	0	0	0	0	0	0	0	0	0	0	0	0	0	0	0	0	0	0	0	0	0	0	0	0	0	0	0	0	0	0	8	0	0	0	0	0	0	0	0
miR-551-3p	0	0	0	0	0	1	0	0	0	0	0	0	0	0	0	0	0	0	1	0	0	0	0	0	0	0	0	0	0	0	0	0	0	0	0	0	0	0	0	0	0	0	0	0	0	0	0	0
miR-9a-3p	0	0	0	0	0	1	2	0	87	76	0	0	0	0	0	0	1	3	0	0	0	0	0	0	4	0	0	1	0	3	0	0	0	102	0	0	0	0	0	0	29	3	93	0	0	11	0	0
miR-374-5p	0	0	0	0	0	0	69	1	0	0	0	0	0	0	0	19	1	0	0	0	29	0	4	0	20	1	47	0	0	0	0	0	0	0	7	6	0	0	0	0	0	51	40	0	0	0	0	0
miR-101-3p	0	0	0	0	0	0	13	1	0	0	0	0	0	0	0	0	1	0	0	0	40	0	0	18	0	0	0	3	0	0	0	0	0	96	281	0	3	1	0	0	6	2	0	0	0	0	0	0
miR-411-5p.2	0	0	0	0	0	0	9	0	0	0	0	0	0	0	0	0	0	1	0	0	0	0	0	0	0	0	0	9	0	0	0	0	0	0	0	0	0	0	0	0	0	0	0	0	0	0	0	0
miR-362	0	0	0	0	0	0	8	0	7	0	51	0	0	0	0	0	0	0	0	16	21	0	0	0	20	26	0	0	0	0	0	0	0	0	50	0	0	0	0	0	0	0	0	0	0	0	0	0
miR-1224	0	0	0	0	0	0	6	0	0	0	0	0	0	0	0	1	2	0	0	0	0	0	0	0	0	0	0	0	0	0	0	0	0	0	0	0	0	0	0	0	0	0	0	0	0	0	0	0
miR-361-3p	0	0	0	0	0	0	6	4	2	1	0	0	0	0	0	0	11	3	0	0	18	0	0	0	2	0	0	20	436	27	0	0	0	0	61	0	0	0	0	0	0	0	2	0	0	0	0	0
miR-142-5p	0	0	0	0	0	0	5	0	0	0	0	0	0	0	0	0	0	0	0	0	0	0	0	3	0	1	10	1	0	0	0	0	0	0	0	0	0	0	0	0	0	0	0	0	1	0	1	0
miR-342-3p	0	0	0	0	0	0	5	6	0	0	5	13	11	0	0	0	0	0	0	0	2	0	2	0	4	0	0	44	0	315	122	10	0	0	226	0	1	0	0	0	0	0	3	0	0	0	0	0
miR-34b-3p	0	0	0	0	0	0	5	0	0	0	0	0	0	0	0	5	5	0	0	0	0	0	0	0	0	28	0	0	0	0	0	0	0	0	0	0	0	0	0	0	0	0	0	0	1	0	0	0
miR-125b-1-3p	0	0	0	0	0	0	4	2	0	0	0	0	0	0	0	0	0	0	0	0	13	0	0	0	0	0	0	0	0	0	0	0	0	0	0	0	0	0	0	0	0	1	0	1	0	0	0	0
miR-410-3p	0	0	0	0	0	0	4	0	0	0	0	0	0	0	0	0	0	0	0	0	0	0	0	0	0	0	0	0	0	0	0	48	0	0	0	0	0	0	0	0	0	0	0	0	0	0	0	0
miR-410	0	0	0	0	0	0	4	0	0	0	0	0	0	0	0	0	0	0	0	0	0	0	0	3	0	0	0	0	0	0	0	0	0	0	0	0	0	0	0	0	0	0	0	0	0	0	0	0
miR-502-3p	0	0	0	0	0	0	4	0	0	0	0	0	0	0	0	0	0	0	0	51	0	16	0	0	0	0	93	7	0	0	0	0	0	0	0	0	0	0	0	2	0	3	0	0	0	0	0	0
miR-654	0	0	0	0	0	0	4	0	0	0	0	0	0	0	0	0	0	0	1	0	0	0	0	1	0	3	3	5	0	0	0	0	0	0	0	0	0	0	0	0	0	0	0	0	0	0	0	0
miR-181c-3p	0	0	0	0	0	0	3	0	0	0	0	0	0	0	0	0	0	0	0	0	0	0	0	0	0	1	0	0	0	0	0	0	0	0	0	0	0	0	0	0	0	0	0	0	0	0	0	0
miR-450b-5p	0	0	0	0	0	0	3	0	0	0	0	0	0	0	0	0	2	0	0	0	35	1	0	0	69	7	3	5	0	0	0	0	0	102	0	0	0	0	0	0	0	0	0	0	0	0	0	0
miR-507	0	0	0	0	0	0	3	0	0	0	0	0	0	0	0	0	0	0	0	0	0	0	0	0	0	0	0	0	0	0	0	0	0	624	445	372	574	578	0	0	0	0	0	0	0	0	0	0
miR-106-5p/17-5p/20-5p/93-5p/519	0	0	0	0	0	0	2	0	0	0	0	0	0	0	0	0	33	0	0	0	0	0	0	0	0	12	0	0	0	10	0	0	0	213	1	0	0	0	1	0	0	0	0	0	0	0	0	0
miR-30b-3p/1273h-5p/3689-3p/6779-5p/6780a-5p	0	0	0	0	0	0	2	0	0	0	0	0	0	0	0	0	0	0	0	0	0	0	0	3	0	0	0	0	0	0	0	0	0	0	0	0	0	0	0	0	0	0	0	0	0	0	0	0
miR-411-5p.1	0	0	0	0	0	0	2	0	0	0	0	0	0	0	0	0	0	0	0	0	0	0	0	0	0	0	0	0	0	0	0	0	0	0	0	0	0	0	0	0	0	0	0	0	0	0	0	0
miR-4454	0	0	0	0	0	0	2	0	41	19	4	5	56	19	4	13	0	0	0	96	27	6	14	11	0	44	47	31	61	140	0	14	597	31	291	12	133	64	0	0	13	2	1000	1005	1668	0	9	0
miR-375-3p	0	0	0	0	0	0	1	0	0	0	0	0	0	0	0	0	0	0	0	0	0	0	0	0	0	0	0	0	0	0	0	0	0	0	0	0	0	0	0	0	0	0	0	1	0	0	0	0
miR-3968	0	0	0	0	0	0	1	0	30	19	16	0	0	0	0	0	0	0	0	0	0	0	1	1	1	0	0	0	0	5	6	6	5	4	2	5	4	1	1	0	3	1	0	0	0	0	0	0
miR-424-3p	0	0	0	0	0	0	1	5	0	0	0	0	0	0	0	0	0	0	0	0	0	0	0	0	0	46	0	19	0	0	0	0	0	0	21	0	32	0	0	0	0	11	0	0	0	0	0	0
miR-8898	0	0	0	0	0	0	1	0	0	0	0	0	0	0	0	0	0	0	0	0	0	0	0	0	0	0	0	0	0	0	0	0	0	0	0	0	0	0	0	0	0	0	0	0	0	0	0	0
miR-17-5p/20-5p/93-5p/106-5p	0	0	0	0	0	0	0	10	10	0	0	0	0	7	0	0	0	0	0	15	66	0	65	0	3	0	161	0	0	0	0	0	0	1	0	0	0	0	0	0	0	3	0	0	0	0	0	0
miR-409-5p	0	0	0	0	0	0	0	9	0	5	38	0	0	0	0	0	0	0	0	0	1	0	0	0	0	2	0	0	0	1	222	0	0	0	0	0	0	0	0	0	0	0	0	0	0	0	0	0
miR-502	0	0	0	0	0	0	0	6	0	0	0	0	0	0	0	0	0	0	0	40	0	18	0	42	0	11	28	0	0	0	0	0	0	0	0	0	0	0	0	0	0	0	0	0	0	0	0	0
miR-194-5p	0	0	0	0	0	0	0	3	0	0	0	7	9	13	0	0	1	32	0	0	1	6	3	1	4	0	28	4	0	0	215	0	0	0	7	0	0	11	0	0	0	0	0	0	0	0	0	0
miR-320a	0	0	0	0	0	0	0	3	3	0	0	0	0	0	0	0	0	0	0	21	0	0	0	0	0	9	128	0	0	0	0	0	0	0	0	0	0	0	0	0	0	0	0	0	0	0	0	0
miR-379-3p/411-3p	0	0	0	0	0	0	0	3	0	0	25	0	0	0	0	0	0	0	0	0	7	0	0	0	5	0	0	0	0	0	0	0	0	0	0	0	0	0	0	0	0	0	0	0	0	0	0	0
miR-17-5p/20-5p/93-5p/106-5p/519-3p	0	0	0	0	0	0	0	2	17	0	0	0	23	0	0	18	6	0	0	0	0	0	0	1	0	10	2	0	0	0	0	0	0	0	4	49	0	0	0	0	2	0	0	0	0	0	0	0
miR-21-3p	0	0	0	0	0	0	0	2	0	0	0	0	0	0	0	0	11	0	0	0	130	0	13	0	0	12	0	44	0	0	0	0	0	0	0	0	0	0	0	0	0	0	0	0	0	0	0	0
miR-381-3p/539-3p	0	0	0	0	0	0	0	1	0	0	0	0	0	0	0	0	1	0	0	0	0	3	0	0	0	0	1	0	0	0	0	0	0	0	0	0	0	0	0	0	0	0	0	0	0	0	0	0
miR-383	0	0	0	0	0	0	0	0	420	0	91	2	0	9	0	11	0	0	0	0	0	0	35	0	2	30	27	16	0	0	0	0	0	3	304	201	111	6	0	0	0	0	0	0	0	0	0	0
miR-383-5p.2	0	0	0	0	0	0	0	0	242	16	3	0	26	0	0	0	2	0	0	0	0	0	0	1	0	0	2	33	0	0	0	0	0	80	6	3	59	0	0	0	0	0	0	0	0	0	0	0
miR-383-5p	0	0	0	0	0	0	0	0	162	158	0	0	0	2	0	1	0	0	0	0	0	0	0	18	6	0	3	0	0	0	0	0	0	0	0	98	3	321	0	0	0	0	0	0	0	0	0	0
miR-660	0	0	0	0	0	0	0	0	89	18	0	0	0	0	0	0	0	0	0	0	0	0	0	11	22	0	0	0	0	0	0	0	0	0	0	0	0	0	0	0	0	0	0	0	0	0	0	0
miR-7857	0	0	0	0	0	0	0	0	82	59	61	0	0	0	0	0	0	0	0	0	0	0	0	0	0	0	0	0	0	0	0	0	0	0	0	0	0	0	0	0	0	0	0	0	0	0	0	0
miR-2483-3p	0	0	0	0	0	0	0	0	64	75	76	0	0	0	0	0	0	0	0	0	0	0	0	0	0	0	0	0	0	0	0	0	0	10	0	6	0	0	0	0	0	0	0	0	0	0	0	0
miR-340-3p/6827-3p	0	0	0	0	0	0	0	0	59	0	3	1	0	0	2	0	12	1	0	0	0	0	0	0	0	0	0	22	0	215	0	0	1	0	0	11	0	0	0	0	0	0	1	0	0	0	0	0
miR-138-5p	0	0	0	0	0	0	0	0	49	0	0	0	0	0	0	21	3	0	10	0	0	0	0	0	0	0	10	0	0	5	0	0	0	44	6	7	305	41	23	3	4	6	0	0	0	0	0	0
miR-380-3p	0	0	0	0	0	0	0	0	34	33	0	0	0	0	0	0	5	0	0	0	0	0	0	231	48	60	272	97	0	0	0	0	0	0	0	0	0	0	0	0	0	0	0	0	0	0	0	0
miR-2483-5p	0	0	0	0	0	0	0	0	30	4	6	0	0	0	0	0	0	0	0	0	0	0	0	0	0	0	0	0	0	0	0	0	0	0	0	0	0	0	0	0	0	0	0	0	0	0	0	0
miR-3958	0	0	0	0	0	0	0	0	28	0	0	0	0	0	0	0	0	0	0	0	0	0	0	0	0	0	0	0	0	0	0	0	0	0	0	0	0	0	0	0	0	0	0	0	0	0	0	0
miR-330	0	0	0	0	0	0	0	0	24	15	25	3	23	54	0	0	0	0	0	79	50	65	18	13	48	1078	315	163	0	492	0	0	0	0	78	0	3	26	13	4	33	16	4	94	307	0	0	0
miR-126	0	0	0	0	0	0	0	0	20	0	0	0	0	0	0	20	18	59	31	0	1	0	0	15	31	80	49	12	0	0	0	0	0	0	0	0	0	0	0	0	0	0	0	0	1	0	0	0
miR-6516	0	0	0	0	0	0	0	0	20	3	30	0	0	0	0	0	0	0	0	0	0	0	0	0	0	0	0	0	0	0	0	0	0	15	35	0	200	186	0	0	0	0	0	0	0	0	0	0
miR-1260	0	0	0	0	0	0	0	0	18	44	0	0	0	0	0	9	0	0	31	0	0	3	49	0	40	23	113	58	0	0	22	0	0	83	0	0	69	14	0	2	0	17	0	164	84	6	0	0
miR-6123	0	0	0	0	0	0	0	0	18	0	1	0	0	0	0	0	0	0	0	0	0	0	0	0	0	0	0	0	0	0	0	0	0	0	0	0	0	0	0	0	0	0	0	0	0	0	0	0
miR-6529-5p	0	0	0	0	0	0	0	0	15	58	0	0	0	0	0	0	0	0	0	0	0	0	0	0	0	3	1	45	0	0	0	0	0	0	0	0	0	0	0	0	0	0	0	0	0	0	0	0
miR-136-3p	0	0	0	0	0	0	0	0	14	5	16	0	0	0	0	23	3	0	0	0	3	0	0	145	9	23	8	66	0	402	450	224	0	0	0	0	0	0	20	15	4	1	0	110	0	0	0	0
miR-146b-3p	0	0	0	0	0	0	0	0	14	0	0	0	0	0	0	0	0	0	0	0	0	0	0	0	0	0	0	0	0	0	0	0	0	0	0	0	0	0	0	0	0	0	0	0	0	0	0	0
miR-3591-5p	0	0	0	0	0	0	0	0	11	35	22	0	0	0	0	0	0	0	0	0	0	0	0	0	0	0	0	0	0	0	0	0	0	0	12	0	0	0	0	0	0	0	0	0	0	0	0	0
miR-127-3p	0	0	0	0	0	0	0	0	8	0	0	3	21	0	0	0	0	0	0	0	37	0	0	19	0	34	243	55	0	15	10	0	0	0	0	0	0	0	0	0	0	0	0	179	34	0	0	0
miR-1843-3p	0	0	0	0	0	0	0	0	8	0	0	0	0	0	0	0	0	0	0	0	0	0	0	0	0	0	0	0	0	0	0	0	0	0	0	0	0	0	0	0	0	0	0	0	0	0	0	0
miR-2285ad/2285y	0	0	0	0	0	0	0	0	7	5	0	0	0	0	0	0	0	0	0	0	0	0	0	0	0	0	0	0	0	0	0	0	0	0	0	0	0	0	0	0	0	0	0	0	0	0	0	0
miR-5110/7081-5p	0	0	0	0	0	0	0	0	7	0	0	0	0	0	0	0	0	0	0	36	0	0	0	0	0	0	0	0	16	192	0	2	84	0	0	0	0	0	0	0	0	0	0	0	0	0	0	0
miR-6516-3p	0	0	0	0	0	0	0	0	7	1	0	0	0	0	0	0	0	0	0	0	0	0	0	0	0	0	0	0	0	0	0	0	0	282	4	6	8	3	0	0	0	0	0	0	0	0	0	0
miR-767	0	0	0	0	0	0	0	0	4	78	11	0	0	0	0	0	0	0	0	0	0	0	0	0	0	0	0	0	0	0	0	0	0	0	0	0	0	0	0	0	0	0	0	0	0	0	0	0
miR-2285/7859	0	0	0	0	0	0	0	0	3	1	0	0	0	0	0	0	0	0	0	0	0	0	0	0	0	0	0	0	0	0	0	0	0	0	0	0	0	0	0	0	0	0	0	0	0	0	0	0
miR-101-3p/144-3p	0	0	0	0	0	0	0	0	2	0	0	0	0	0	0	0	0	13	8	1	93	13	33	11	0	23	0	0	0	0	0	0	0	224	58	0	0	53	12	26	7	0	0	1	0	0	0	0
miR-130/301/454	0	0	0	0	0	0	0	0	2	0	3	0	0	0	0	0	0	0	0	0	0	0	0	1	0	0	0	13	0	0	0	0	0	0	0	0	0	0	0	0	0	0	0	0	0	0	0	0
miR-224-5p	0	0	0	0	0	0	0	0	2	28	33	0	1	0	0	0	0	0	0	0	0	0	0	0	0	0	0	0	0	0	0	1	0	0	0	0	0	0	0	0	0	0	0	0	0	0	0	0
miR-17-5p/20-5p/93-5p/106b-5p	0	0	0	0	0	0	0	0	1	3	0	1	1	3	0	0	0	0	0	0	0	0	0	0	0	41	0	107	0	0	0	15	0	0	1	0	0	2	0	0	0	18	0	1	0	0	0	0
miR-216a	0	0	0	0	0	0	0	0	1	0	0	0	0	0	0	0	4	0	0	0	0	0	0	0	0	0	0	0	0	0	0	0	0	0	0	0	0	0	0	0	0	0	0	0	0	0	0	0
miR-219-3p	0	0	0	0	0	0	0	0	1	0	0	0	0	0	0	0	0	0	0	0	0	0	0	0	0	0	0	0	0	0	0	0	0	0	0	0	0	0	0	0	0	0	0	0	0	0	0	0
miR-374b-5p	0	0	0	0	0	0	0	0	1	0	0	0	0	0	0	0	0	0	0	0	0	0	0	0	0	0	0	0	0	0	0	0	0	0	0	0	0	0	0	0	0	0	1	0	7	0	0	0
miR-6119-5p	0	0	0	0	0	0	0	0	1	4	0	0	0	0	0	0	0	0	0	0	0	0	0	0	18	0	0	0	0	0	0	0	0	0	0	0	0	0	0	0	0	0	0	0	0	0	0	0
miR-29a-3p	0	0	0	0	0	0	0	0	0	58	0	5	0	0	0	0	0	0	0	53	0	0	0	12	1	5	133	58	0	0	0	0	0	0	0	18	6	0	0	0	0	0	0	4	0	0	0	0
miR-301a-5p/301b-5p	0	0	0	0	0	0	0	0	0	40	0	0	0	0	0	0	0	0	0	0	0	0	0	0	0	2	0	0	0	0	0	0	0	0	0	0	0	0	0	0	0	0	0	0	0	0	0	0
miR-362-5p/500-5p	0	0	0	0	0	0	0	0	0	38	0	0	0	16	0	0	0	0	0	0	0	0	0	0	0	0	0	0	0	0	7	2	0	0	0	3	2	0	0	0	0	0	0	0	0	0	0	0
miR-130-3p/301-3p	0	0	0	0	0	0	0	0	0	31	0	0	0	0	0	0	0	0	0	0	0	0	0	0	0	0	0	0	0	0	0	0	0	0	0	0	0	0	0	0	0	0	0	0	0	0	0	0
miR-382-3p	0	0	0	0	0	0	0	0	0	28	24	0	0	0	0	0	0	0	0	0	0	0	0	3	0	0	0	28	0	0	0	0	0	0	0	0	0	0	0	0	0	5	0	0	0	0	0	0
miR-421	0	0	0	0	0	0	0	0	0	28	0	0	0	0	0	0	0	0	0	0	0	0	0	0	0	0	0	0	0	0	0	0	0	0	0	0	0	0	0	0	0	8	0	0	0	0	0	0
miR-155	0	0	0	0	0	0	0	0	0	25	0	0	0	0	0	0	0	0	2	0	0	0	0	2	0	0	0	14	0	0	0	0	0	0	0	0	0	0	0	0	2	0	0	0	0	17	0	5
miR-505	0	0	0	0	0	0	0	0	0	17	0	0	0	0	0	0	0	0	0	0	0	0	0	0	0	15	0	2	0	0	0	0	0	0	0	0	0	3	0	0	0	0	0	0	0	0	0	0
miR-1277	0	0	0	0	0	0	0	0	0	16	0	0	0	0	0	0	0	0	0	0	0	0	0	0	0	37	0	0	0	0	0	0	0	0	0	0	0	0	0	0	0	0	0	0	0	0	0	0
miR-2285/2312	0	0	0	0	0	0	0	0	0	15	0	0	0	0	0	0	0	0	0	0	0	0	0	0	0	0	0	0	0	0	0	0	0	0	0	0	0	0	0	0	0	0	0	0	0	0	0	0
miR-762/4492/4498/5001-5p	0	0	0	0	0	0	0	0	0	14	0	0	0	0	0	0	0	0	0	0	0	7	0	0	0	16	0	9	0	0	0	0	0	0	0	3	0	0	0	0	0	0	2	0	49	0	0	0
miR-2411-5p	0	0	0	0	0	0	0	0	0	13	1	0	0	0	0	0	0	0	0	0	0	0	0	0	0	0	0	0	0	0	0	0	0	22	300	0	0	4	0	0	0	0	0	0	0	0	0	0
miR-383-5p.1	0	0	0	0	0	0	0	0	0	12	110	0	0	0	0	0	0	0	0	0	0	0	0	0	0	2	0	22	1	0	0	0	0	0	0	21	0	0	0	0	0	0	0	0	0	0	0	0
miR-21-3p/3591-3p	0	0	0	0	0	0	0	0	0	11	0	0	0	0	0	0	0	0	0	0	1	0	0	10	0	3	0	0	0	0	0	0	0	0	0	0	0	0	0	0	0	0	0	0	0	0	0	0
miR-24	0	0	0	0	0	0	0	0	0	9	13	11	0	0	0	0	2	0	11	0	0	0	0	0	0	0	0	0	0	1	0	0	0	0	0	0	1	0	0	0	0	0	0	0	0	0	0	0
let-7-3p/miR-98-3p	0	0	0	0	0	0	0	0	0	8	23	13	3	8	0	6	0	7	0	0	9	3	6	6	0	0	5	0	0	8	0	178	0	0	0	0	0	0	0	0	0	0	241	0	3	0	0	0
miR-767-5p	0	0	0	0	0	0	0	0	0	8	1	0	0	0	0	0	0	0	0	0	0	0	0	0	0	0	0	0	0	0	0	0	0	0	0	0	0	0	0	0	0	0	0	0	0	0	0	0
miR-6119-3p	0	0	0	0	0	0	0	0	0	6	0	0	0	0	0	0	0	0	0	0	0	0	0	0	0	0	0	0	0	0	0	0	0	0	0	0	0	0	0	0	0	0	0	0	0	0	0	0
miR-17-5p/20-5p/20/93/106/427	0	0	0	0	0	0	0	0	0	5	0	0	0	0	0	0	1	0	0	2	0	0	0	0	0	1	0	0	0	0	0	0	0	0	0	0	0	0	0	11	0	6	170	0	0	0	0	0
miR-1983	0	0	0	0	0	0	0	0	0	5	32	0	0	1	0	0	0	0	0	0	0	0	0	0	0	0	0	0	0	27	168	0	0	207	71	0	25	230	0	0	0	0	0	0	0	0	0	0
miR-3432a	0	0	0	0	0	0	0	0	0	5	0	0	0	0	0	0	0	0	0	0	0	0	0	0	0	0	0	0	0	0	0	0	0	0	0	0	0	0	0	0	0	0	0	0	0	0	0	0
miR-16-2-3p	0	0	0	0	0	0	0	0	0	4	0	0	0	0	0	0	0	0	0	9	69	0	8	0	0	4	0	0	0	0	0	0	0	0	0	0	0	0	0	0	0	0	0	0	0	0	0	0
miR-200a-3p	0	0	0	0	0	0	0	0	0	2	0	0	0	0	0	2	0	0	0	0	0	0	0	0	0	0	0	0	0	0	0	0	0	0	0	0	0	0	0	0	0	0	0	0	0	0	16	0
miR-26a-3p	0	0	0	0	0	0	0	0	0	2	0	0	0	0	0	0	0	0	0	0	0	0	0	0	0	0	0	0	0	0	0	0	0	0	0	0	0	0	0	0	0	6	0	0	0	0	0	0
miR-149-3p/7865	0	0	0	0	0	0	0	0	0	1	0	0	0	0	0	0	0	0	0	0	0	0	0	0	0	0	0	0	0	0	0	0	0	0	0	0	0	0	0	0	0	0	0	0	0	0	0	0
miR-216b-5p	0	0	0	0	0	0	0	0	0	1	0	0	0	0	0	0	2	0	0	0	0	0	0	0	0	0	0	0	0	0	0	0	0	0	0	0	0	1	0	0	0	0	0	0	0	0	0	0
miR-301-5p/6952-3p	0	0	0	0	0	0	0	0	0	1	0	0	0	0	0	0	0	0	0	0	0	0	0	0	0	0	0	19	0	1	0	0	0	0	0	0	0	0	0	0	0	0	0	0	0	0	0	0
miR-302-3p/372-3p/373-3p/520-3p	0	0	0	0	0	0	0	0	0	1	0	0	0	0	0	2	0	1	0	1911	3446	1906	2043	1517	1608	1455	5862	2748	0	0	1	1	0	0	0	1	2	0	1	0	0	0	0	0	0	0	0	0
miR-382	0	0	0	0	0	0	0	0	0	1	0	0	0	0	0	0	0	0	0	0	0	0	0	0	0	18	50	0	0	0	0	0	0	0	0	0	0	0	0	0	0	0	0	44	0	0	0	0
miR-4508	0	0	0	0	0	0	0	0	0	1	0	0	0	0	0	0	0	0	0	0	0	0	0	0	0	0	0	0	0	0	0	0	0	131	0	0	0	0	0	0	0	0	0	0	0	0	0	0
miR-154c	0	0	0	0	0	0	0	0	0	0	91	0	0	0	0	0	0	0	0	0	0	0	0	0	0	0	0	0	0	0	0	0	0	0	0	0	0	0	0	0	0	0	0	0	0	0	0	0
miR-450-5p	0	0	0	0	0	0	0	0	0	0	88	0	0	3	0	0	1	5	4	1	0	1	85	0	0	0	0	32	0	0	0	12	1	0	0	0	0	0	0	0	0	0	49	0	136	0	0	0
miR-329b	0	0	0	0	0	0	0	0	0	0	31	0	0	0	0	0	0	0	0	0	0	0	0	0	0	0	0	0	0	0	0	0	0	0	0	0	0	0	0	0	0	0	0	0	0	0	0	0
miR-6529a	0	0	0	0	0	0	0	0	0	0	31	0	0	0	0	0	0	0	0	0	0	0	0	19	0	0	5	0	0	0	0	0	0	0	4	160	0	0	0	0	0	0	0	0	0	0	0	0
miR-224	0	0	0	0	0	0	0	0	0	0	24	0	0	0	0	0	0	0	0	0	0	0	0	0	8	0	0	0	0	0	0	0	0	0	0	0	0	0	0	0	0	0	0	0	0	0	0	0
miR-22-5p	0	0	0	0	0	0	0	0	0	0	23	0	21	0	0	2	1	0	0	0	0	0	0	0	40	3	0	0	0	0	0	0	0	0	0	0	0	0	0	0	0	0	0	0	0	0	0	0
miR-495-3p	0	0	0	0	0	0	0	0	0	0	10	0	0	0	0	0	4	0	0	0	0	0	0	0	0	11	0	0	0	0	0	0	0	0	0	0	0	0	0	0	0	0	0	0	0	0	0	0
miR-17-5p/20/93/106/519	0	0	0	0	0	0	0	0	0	0	9	0	0	0	0	0	0	0	0	0	2	0	0	0	0	0	0	0	0	0	5	0	0	51	6	1	0	0	0	0	0	0	0	0	0	0	0	0
miR-532-5p	0	0	0	0	0	0	0	0	0	0	9	0	0	0	0	0	0	0	0	47	1	2	3	8	60	28	32	28	0	0	0	0	0	0	0	0	0	0	0	0	0	1	0	0	0	0	0	0
miR-21-5p/590-5p	0	0	0	0	0	0	0	0	0	0	2	0	7	0	0	1	0	17	36	0	0	0	1	10	0	6	91	7	0	0	0	0	0	0	0	0	0	0	0	5	28	105	0	0	4	0	0	0
miR-409a	0	0	0	0	0	0	0	0	0	0	2	0	0	0	0	0	0	0	0	0	26	0	0	0	0	19	0	56	0	0	516	0	0	0	0	0	0	0	0	0	0	0	0	0	0	0	0	0
miR-451-5p	0	0	0	0	0	0	0	0	0	0	2	0	0	0	0	0	0	0	0	0	0	0	0	0	0	0	0	0	0	0	0	0	0	1	0	0	0	0	0	0	0	0	0	0	0	0	0	0
miR-105/105b	0	0	0	0	0	0	0	0	0	0	1	0	0	0	0	0	0	0	0	0	0	0	0	0	0	0	0	0	0	0	0	0	0	0	4	0	0	0	0	0	0	0	0	0	0	0	0	0
miR-3589	0	0	0	0	0	0	0	0	0	0	1	0	0	0	0	0	0	0	0	0	0	0	0	0	0	0	0	0	0	0	0	0	0	0	0	0	0	0	0	0	0	0	0	0	0	0	0	0
miR-103/107	0	0	0	0	0	0	0	0	0	0	0	22	58	0	173	6	1	16	0	0	0	3	0	1	0	31	0	0	0	1	0	1	0	0	12	21	0	0	22	9	0	2	2	2	0	0	0	0
miR-2424	0	0	0	0	0	0	0	0	0	0	0	17	0	0	0	0	0	0	0	0	0	0	0	0	0	9	0	0	0	0	0	0	0	0	0	0	0	0	0	0	0	0	0	0	0	0	0	0
miR-296-5p	0	0	0	0	0	0	0	0	0	0	0	17	0	0	0	0	5	2	0	0	0	0	0	0	0	0	0	4	0	0	0	0	0	0	0	0	0	0	0	0	0	0	3	2	22	0	0	0
miR-582-5p	0	0	0	0	0	0	0	0	0	0	0	14	7	0	0	0	0	0	0	0	3	0	0	0	0	3	0	0	0	0	0	0	0	0	0	0	0	0	0	0	1	0	0	0	0	0	0	0
miR-3068-5p	0	0	0	0	0	0	0	0	0	0	0	12	7	6	0	0	0	0	0	0	0	0	0	0	0	0	0	0	0	0	1	45	8	0	0	0	0	0	0	0	0	0	1	3	0	0	0	0
miR-878-3p	0	0	0	0	0	0	0	0	0	0	0	12	51	1	0	0	1	0	0	0	0	0	0	0	0	0	0	0	0	47	112	278	0	0	0	0	0	0	0	0	0	0	0	0	3	0	0	0
miR-1843a-3p	0	0	0	0	0	0	0	0	0	0	0	9	0	0	0	0	0	0	0	0	0	0	0	0	0	0	0	0	0	0	0	0	0	0	0	0	0	0	0	0	0	0	0	0	0	0	0	0
miR-3068-3p	0	0	0	0	0	0	0	0	0	0	0	8	36	11	0	0	0	0	0	0	0	0	0	0	0	0	0	0	0	1	0	0	0	0	0	0	0	0	0	0	0	0	0	0	0	0	0	0
miR-292-3p	0	0	0	0	0	0	0	0	0	0	0	7	0	27	1	0	0	0	0	0	0	0	0	0	0	0	0	0	0	6	0	0	0	0	0	0	0	0	0	0	0	0	0	569	275	0	0	0
miR-29a	0	0	0	0	0	0	0	0	0	0	0	7	3	2	43	8	0	10	0	0	28	4	1	1	84	48	51	145	0	0	0	0	0	0	0	0	0	0	0	2	62	1	1	19	5	0	0	0
miR-30-3p/6958-5p	0	0	0	0	0	0	0	0	0	0	0	6	0	6	0	0	0	0	0	0	0	0	0	0	0	0	0	0	0	0	0	0	0	0	0	0	0	0	0	0	0	0	0	0	0	0	0	0
miR-3470b	0	0	0	0	0	0	0	0	0	0	0	6	2	9	0	0	0	0	0	0	0	0	0	0	1	0	0	0	0	0	0	1	0	0	0	0	0	0	0	0	0	0	0	0	0	0	0	0
miR-7667-5p	0	0	0	0	0	0	0	0	0	0	0	6	0	0	0	0	0	0	0	0	0	0	0	0	0	0	0	0	0	0	0	0	0	0	0	0	0	0	0	0	0	0	0	0	0	0	0	0
miR-101-3p.1	0	0	0	0	0	0	0	0	0	0	0	2	0	0	0	0	0	0	0	0	0	0	0	0	0	0	3	7	0	0	0	0	0	1	0	0	0	0	2	0	0	6	0	0	0	0	0	0
miR-3470a	0	0	0	0	0	0	0	0	0	0	0	2	15	1	0	0	0	0	0	0	0	0	0	0	0	0	0	0	0	0	151	17	0	0	0	0	0	0	0	0	0	0	0	0	0	0	0	0
miR-1843b-5p	0	0	0	0	0	0	0	0	0	0	0	1	1	0	0	0	0	0	0	0	0	0	0	0	0	0	0	0	0	10	321	0	0	0	0	0	0	0	0	0	0	0	0	0	0	0	1	0
miR-582	0	0	0	0	0	0	0	0	0	0	0	1	0	24	0	0	0	0	0	0	0	0	0	2	0	0	0	0	0	0	0	0	0	0	0	0	0	0	0	0	0	0	0	0	0	0	0	0
miR-874	0	0	0	0	0	0	0	0	0	0	0	1	0	0	0	0	1	0	1	0	0	0	12	2	0	15	0	45	0	0	0	0	5	0	0	3	0	0	0	0	0	0	0	0	0	0	0	0
miR-183-5p/891-3p	0	0	0	0	0	0	0	0	0	0	0	0	33	0	19	4	0	0	0	21	1	0	0	0	0	1	0	10	0	3875	0	0	0	64	0	12	29	0	0	0	0	0	0	3	0	0	0	0
miR-582-3p	0	0	0	0	0	0	0	0	0	0	0	0	7	3	0	0	0	0	0	0	0	0	0	0	0	0	0	0	0	0	0	0	0	0	0	0	0	0	0	0	0	0	0	0	0	0	0	0
miR-30-3p/7197-3p	0	0	0	0	0	0	0	0	0	0	0	0	4	12	0	0	0	0	0	0	0	0	0	0	0	0	0	0	0	0	0	0	0	0	0	0	0	0	0	0	0	0	0	0	0	0	0	0
miR-873-3p	0	0	0	0	0	0	0	0	0	0	0	0	3	0	0	0	0	0	0	0	0	0	6	0	0	0	0	0	0	68	0	461	0	0	0	0	1	0	0	0	0	0	0	0	0	0	0	0
miR-30c-2-3p	0	0	0	0	0	0	0	0	0	0	0	0	1	0	0	0	8	0	0	0	0	0	0	0	0	0	0	0	0	0	0	205	0	0	0	0	0	0	0	0	0	0	0	0	0	0	0	0
miR-30c-3p/6788-5p	0	0	0	0	0	0	0	0	0	0	0	0	1	0	0	0	0	0	0	0	0	0	0	0	50	0	0	24	0	0	0	0	0	64	0	0	0	0	0	0	0	0	0	0	0	0	0	0
miR-7641	0	0	0	0	0	0	0	0	0	0	0	0	1	3	2	0	0	0	0	0	0	0	0	0	1	0	0	18	0	0	0	0	0	0	0	0	0	0	0	0	0	0	0	0	0	0	0	0
miR-103-3p/107	0	0	0	0	0	0	0	0	0	0	0	0	0	54	15	0	10	0	0	0	0	0	0	0	9	0	80	46	3	1	867	0	0	90	0	1	167	68	0	0	5	0	0	0	0	0	0	0
miR-30-3p/30e-3p	0	0	0	0	0	0	0	0	0	0	0	0	0	14	1	0	0	0	0	0	0	0	0	0	0	0	0	0	0	0	0	27	0	0	151	0	0	0	0	0	0	0	0	0	0	0	0	0
miR-690	0	0	0	0	0	0	0	0	0	0	0	0	0	11	0	0	0	0	0	0	0	0	0	0	0	0	0	0	0	0	0	0	0	0	0	0	0	0	0	0	0	0	0	0	0	0	0	0
miR-592/599	0	0	0	0	0	0	0	0	0	0	0	0	0	9	0	0	0	0	0	0	0	0	0	0	0	0	5	5	0	0	0	0	0	0	0	0	0	0	0	5	0	0	0	0	0	0	0	0
miR-187-3p	0	0	0	0	0	0	0	0	0	0	0	0	0	4	0	0	0	0	0	0	0	0	0	5	0	0	0	0	0	0	0	0	0	0	0	1	0	0	2	0	0	0	0	0	0	0	0	0
miR-298-3p	0	0	0	0	0	0	0	0	0	0	0	0	0	3	0	0	0	0	0	0	0	0	0	0	0	0	0	0	0	0	0	0	0	0	0	0	0	0	0	0	0	0	0	0	0	0	0	0
miR-183-5p.2	0	0	0	0	0	0	0	0	0	0	0	0	0	2	0	0	0	0	0	0	0	0	0	0	0	0	0	2	0	762	0	0	0	2	0	0	252	3	0	0	0	0	0	2	0	0	0	0
miR-30e	0	0	0	0	0	0	0	0	0	0	0	0	0	1	0	39	0	0	1	4	0	0	0	143	0	39	0	49	0	0	0	56	0	0	0	0	1	0	0	0	0	0	0	0	0	0	0	0
miR-3471	0	0	0	0	0	0	0	0	0	0	0	0	0	1	1	0	1	0	0	2	0	0	0	0	0	0	0	0	598	6556	6163	6320	677	0	1	0	0	0	0	0	0	0	1	0	1	0	0	1
miR-3535	0	0	0	0	0	0	0	0	0	0	0	0	0	1	0	0	0	0	0	0	3	48	0	0	0	0	0	0	263	572	135	52	261	0	0	0	0	0	0	0	0	0	218	281	78	0	0	0
miR-7-3p	0	0	0	0	0	0	0	0	0	0	0	0	0	1	0	0	0	0	0	0	0	0	0	0	0	0	1	0	0	0	0	0	0	0	0	0	0	0	0	0	0	0	0	0	0	0	0	0
miR-1306-5p	0	0	0	0	0	0	0	0	0	0	0	0	0	0	55	0	0	0	0	0	0	0	0	0	0	0	0	0	0	0	0	0	0	0	7	0	0	0	0	0	0	0	0	0	0	0	0	0
miR-23-5p	0	0	0	0	0	0	0	0	0	0	0	0	0	0	55	0	0	0	0	0	3	0	0	0	3	0	81	28	0	0	0	0	0	0	0	0	0	0	2	0	0	0	0	0	0	0	0	0
miR-674-3p	0	0	0	0	0	0	0	0	0	0	0	0	0	0	26	0	0	0	0	0	0	0	0	0	0	0	0	0	0	0	0	0	0	0	0	0	0	0	0	0	0	0	0	0	0	0	0	0
miR-125b-2-3p	0	0	0	0	0	0	0	0	0	0	0	0	0	0	15	2	0	0	2	36	0	0	49	0	0	0	0	6	0	0	0	0	0	0	0	21	0	0	0	0	0	0	1	0	0	0	0	0
miR-28	0	0	0	0	0	0	0	0	0	0	0	0	0	0	8	0	0	0	0	0	1	21	2	0	0	36	22	17	0	0	0	0	0	0	0	0	0	0	0	0	0	0	128	0	0	0	0	0
miR-212	0	0	0	0	0	0	0	0	0	0	0	0	0	0	6	0	3	0	0	0	1	0	0	0	0	0	0	0	0	0	0	0	0	0	0	0	0	0	0	0	0	0	0	0	0	0	0	0
miR-150-5p	0	0	0	0	0	0	0	0	0	0	0	0	0	0	1	38	39	3	26	0	0	0	0	0	0	0	0	0	0	0	0	0	0	0	0	0	0	0	0	1	0	0	0	3	2	0	0	0
miR-291-5p	0	0	0	0	0	0	0	0	0	0	0	0	0	0	1	0	0	0	0	0	0	0	0	0	0	0	0	0	0	448	12	1	0	0	0	0	0	0	0	0	0	0	0	0	1	0	0	0
miR-30--3p	0	0	0	0	0	0	0	0	0	0	0	0	0	0	1	0	0	0	0	0	0	0	0	0	0	0	23	0	0	0	0	0	0	0	0	0	0	0	0	0	0	0	0	0	0	0	0	0
miR-592	0	0	0	0	0	0	0	0	0	0	0	0	0	0	1	0	0	0	0	0	0	0	0	4	0	14	0	0	0	0	0	0	0	0	0	0	0	0	0	0	0	0	0	0	0	0	0	0
miR-34/449	0	0	0	0	0	0	0	0	0	0	0	0	0	0	0	38	0	0	0	0	0	0	0	0	0	0	0	0	0	0	0	0	0	0	67	1	144	32	0	0	0	0	0	0	0	0	0	0
miR-1301-3p	0	0	0	0	0	0	0	0	0	0	0	0	0	0	0	20	26	5	1	0	0	0	0	0	0	0	0	5	0	0	0	0	0	0	0	0	0	0	0	0	0	0	0	0	0	0	0	0
miR-124	0	0	0	0	0	0	0	0	0	0	0	0	0	0	0	15	1	0	11	0	0	0	0	0	0	0	0	0	0	0	0	0	0	0	0	0	0	0	0	0	0	0	0	0	0	0	0	0
miR-124-3p	0	0	0	0	0	0	0	0	0	0	0	0	0	0	0	15	0	0	0	0	0	0	0	0	0	0	0	0	0	0	0	0	0	0	0	0	0	0	0	0	0	0	0	0	0	0	0	0
miR-296	0	0	0	0	0	0	0	0	0	0	0	0	0	0	0	10	0	0	0	0	0	0	0	0	0	0	0	0	0	0	0	0	0	0	0	0	0	0	0	0	0	0	0	0	0	0	0	0
miR-136-5p	0	0	0	0	0	0	0	0	0	0	0	0	0	0	0	9	0	0	0	0	0	0	0	1	0	0	0	0	0	0	0	0	0	0	0	0	0	0	0	0	0	0	0	0	0	0	0	0
miR-2887	0	0	0	0	0	0	0	0	0	0	0	0	0	0	0	8	8	0	0	0	0	0	0	0	0	68	0	1	0	0	0	0	0	0	6	0	0	36	13	0	1	0	0	0	0	0	0	0
miR-339	0	0	0	0	0	0	0	0	0	0	0	0	0	0	0	7	0	0	0	0	26	14	0	1	0	1	1	0	0	0	1	0	0	0	0	0	0	0	0	0	0	0	0	0	0	0	0	0
miR-432	0	0	0	0	0	0	0	0	0	0	0	0	0	0	0	6	0	14	0	0	0	0	0	0	0	0	0	0	0	0	0	0	0	0	0	0	0	0	0	0	0	3	0	0	0	0	0	0
miR-126-5p	0	0	0	0	0	0	0	0	0	0	0	0	0	0	0	3	4	0	0	0	0	0	0	0	12	5	21	61	0	0	0	0	0	1	0	0	0	0	0	0	0	2	0	0	0	0	0	0
miR-17	0	0	0	0	0	0	0	0	0	0	0	0	0	0	0	3	0	0	0	0	0	0	0	0	0	0	0	0	0	0	0	0	0	0	0	0	0	0	0	0	0	0	0	0	0	0	0	0
miR-199-1-5p	0	0	0	0	0	0	0	0	0	0	0	0	0	0	0	3	0	0	0	0	0	0	0	0	0	0	0	0	0	0	0	0	0	0	0	0	0	0	0	0	0	1	0	0	0	0	0	0
miR-204-3p	0	0	0	0	0	0	0	0	0	0	0	0	0	0	0	2	4	0	0	0	0	0	0	0	0	0	0	0	0	0	0	0	0	0	0	0	0	0	0	0	0	0	0	0	0	0	0	0
miR-208-3p	0	0	0	0	0	0	0	0	0	0	0	0	0	0	0	2	0	0	0	0	0	0	0	0	0	7	0	0	0	0	0	0	0	0	0	0	0	0	0	0	0	0	0	0	0	0	0	0
miR-1306-3p	0	0	0	0	0	0	0	0	0	0	0	0	0	0	0	1	0	0	0	0	0	0	0	0	0	0	0	0	0	0	0	0	0	0	0	0	0	0	0	0	0	0	0	0	0	0	0	0
miR-1323-5p	0	0	0	0	0	0	0	0	0	0	0	0	0	0	0	1	0	0	0	180	154	148	124	573	742	869	3050	1843	0	0	0	0	0	0	1	0	0	0	0	0	0	0	0	0	0	0	0	0
miR-1388-5p	0	0	0	0	0	0	0	0	0	0	0	0	0	0	0	1	0	0	0	0	0	0	0	0	0	0	0	24	0	0	0	0	0	0	0	0	0	0	0	0	0	0	0	0	0	5	0	1
miR-203	0	0	0	0	0	0	0	0	0	0	0	0	0	0	0	1	0	0	0	0	0	0	0	0	0	0	0	0	0	0	0	0	0	0	0	0	0	0	0	0	0	0	0	0	0	0	0	0
miR-339-5p	0	0	0	0	0	0	0	0	0	0	0	0	0	0	0	1	14	0	0	0	0	0	4	0	0	0	18	41	0	0	2	0	0	42	0	0	5	0	0	0	0	0	0	0	0	0	0	0
miR-455-3p.2	0	0	0	0	0	0	0	0	0	0	0	0	0	0	0	1	3	1	0	0	0	0	0	0	0	0	0	0	0	0	0	0	0	0	0	0	0	0	1	0	0	0	0	0	0	0	0	0
miR-874-3p	0	0	0	0	0	0	0	0	0	0	0	0	0	0	0	1	0	0	0	0	0	1	0	0	0	0	0	0	0	2	1	0	0	0	0	0	0	0	0	0	0	0	0	0	0	0	0	0
miR-34	0	0	0	0	0	0	0	0	0	0	0	0	0	0	0	0	22	21	0	0	0	0	0	1	0	0	0	0	0	0	0	0	0	0	0	1	0	0	0	0	0	0	0	0	0	0	0	0
miR-155-5p	0	0	0	0	0	0	0	0	0	0	0	0	0	0	0	0	13	6	0	0	0	0	0	0	0	0	0	0	0	367	15	0	0	0	0	0	0	0	0	5	0	0	5	0	0	0	0	0
miR-193-5p	0	0	0	0	0	0	0	0	0	0	0	0	0	0	0	0	7	0	0	0	0	0	0	0	0	0	0	0	0	0	0	0	0	0	0	104	9	0	0	0	0	0	0	0	0	0	0	0
miR-181a-1-3p/181c-3p	0	0	0	0	0	0	0	0	0	0	0	0	0	0	0	0	4	0	0	22	55	0	0	0	0	9	0	0	0	0	0	0	0	0	0	0	0	0	0	0	0	2	0	0	0	0	0	0
miR-296-3p	0	0	0	0	0	0	0	0	0	0	0	0	0	0	0	0	3	6	0	0	0	0	0	0	0	0	0	0	0	0	0	0	0	0	0	0	0	0	0	0	0	0	0	0	0	0	0	0
miR-6412	0	0	0	0	0	0	0	0	0	0	0	0	0	0	0	0	3	0	0	0	0	0	0	0	0	0	0	0	0	0	0	0	0	0	0	0	0	0	1	0	0	0	0	0	0	0	0	0
miR-124-3p.1	0	0	0	0	0	0	0	0	0	0	0	0	0	0	0	0	2	0	0	0	0	0	0	0	0	1	0	0	0	0	0	0	0	0	0	0	0	0	0	0	0	0	0	0	0	0	0	0
miR-196-5p	0	0	0	0	0	0	0	0	0	0	0	0	0	0	0	0	2	0	0	0	0	0	0	0	0	0	0	0	0	0	0	0	0	0	0	0	0	0	0	0	0	2	0	1	0	0	0	0
miR-1185	0	0	0	0	0	0	0	0	0	0	0	0	0	0	0	0	1	0	0	0	0	0	0	0	0	0	0	0	0	0	0	0	0	0	0	0	0	0	0	0	0	0	0	0	0	0	0	0
miR-455	0	0	0	0	0	0	0	0	0	0	0	0	0	0	0	0	1	0	0	0	0	0	0	0	0	0	0	0	0	0	0	0	0	0	0	0	0	0	0	0	0	0	0	0	0	0	0	0
miR-499-3p	0	0	0	0	0	0	0	0	0	0	0	0	0	0	0	0	1	0	0	0	0	0	0	5	74	0	0	0	0	0	0	0	0	0	0	0	0	0	0	0	0	0	0	0	0	0	0	0
miR-326-3p/330-5p	0	0	0	0	0	0	0	0	0	0	0	0	0	0	0	0	0	26	0	0	0	0	0	0	0	0	0	0	0	0	0	0	0	0	0	0	0	0	0	0	0	0	0	0	0	0	0	0
miR-504-5p	0	0	0	0	0	0	0	0	0	0	0	0	0	0	0	0	0	16	0	0	0	0	0	0	0	0	0	0	0	0	0	0	0	0	0	0	0	0	0	0	0	0	0	0	0	0	0	0
miR-378-3p	0	0	0	0	0	0	0	0	0	0	0	0	0	0	0	0	0	11	0	0	30	0	14	0	0	0	0	0	0	0	0	0	0	0	0	0	0	0	0	0	0	4	0	0	0	0	0	0
miR-1224-3p	0	0	0	0	0	0	0	0	0	0	0	0	0	0	0	0	0	7	0	0	0	0	0	0	0	0	0	0	0	0	0	0	0	0	0	0	0	0	0	0	0	0	0	0	0	0	0	0
miR-532-3p	0	0	0	0	0	0	0	0	0	0	0	0	0	0	0	0	0	7	0	0	0	0	0	0	7	0	0	0	0	0	0	0	0	0	0	0	0	0	0	0	0	0	0	0	0	0	0	0
miR-432-5p	0	0	0	0	0	0	0	0	0	0	0	0	0	0	0	0	0	5	0	0	0	0	0	0	0	0	0	0	0	0	0	0	0	0	0	0	0	0	0	0	0	0	0	0	0	0	0	0
miR-187-5p	0	0	0	0	0	0	0	0	0	0	0	0	0	0	0	0	0	4	0	0	0	0	0	0	0	0	0	0	0	0	0	0	0	0	0	0	0	0	0	0	0	0	0	0	0	0	0	0
miR-218	0	0	0	0	0	0	0	0	0	0	0	0	0	0	0	0	0	2	0	0	0	0	0	0	0	0	18	0	0	0	0	0	0	0	0	0	0	0	0	0	0	0	0	0	0	0	0	0
miR-411-5p	0	0	0	0	0	0	0	0	0	0	0	0	0	0	0	0	0	2	0	0	0	0	0	1	0	0	0	0	0	0	0	0	0	0	0	0	0	0	0	0	0	0	0	0	0	0	0	0
miR-671-3p	0	0	0	0	0	0	0	0	0	0	0	0	0	0	0	0	0	1	0	0	30	0	22	0	0	0	0	0	0	0	0	0	0	0	0	0	0	0	0	0	0	0	0	0	0	0	0	0
miR-499a-5p	0	0	0	0	0	0	0	0	0	0	0	0	0	0	0	0	0	0	82	0	0	0	0	8	0	28	0	0	0	0	0	0	0	0	0	2	162	0	0	0	0	0	0	0	0	0	0	0
miR-125-3p	0	0	0	0	0	0	0	0	0	0	0	0	0	0	0	0	0	0	30	0	4	0	1	0	0	0	0	0	0	0	0	0	0	0	0	0	0	0	0	0	0	0	0	0	0	0	0	0
miR-126-3p.1	0	0	0	0	0	0	0	0	0	0	0	0	0	0	0	0	0	0	18	0	0	0	0	24	0	30	112	0	0	0	0	0	0	0	0	0	0	0	0	0	0	0	1	0	0	0	0	0
miR-339-5p/3586-5p	0	0	0	0	0	0	0	0	0	0	0	0	0	0	0	0	0	0	8	0	0	0	0	0	0	0	3	35	0	0	1	0	0	0	0	0	0	0	0	0	0	0	0	0	0	0	0	0
miR-181a-2-3p	0	0	0	0	0	0	0	0	0	0	0	0	0	0	0	0	0	0	6	0	3	0	0	0	0	0	0	0	0	0	0	0	0	0	0	0	0	0	0	0	0	0	0	0	0	0	0	0
miR-144-3p	0	0	0	0	0	0	0	0	0	0	0	0	0	0	0	0	0	0	1	0	0	0	0	5	79	9	284	41	0	0	0	0	0	0	0	0	43	228	0	0	0	0	0	0	0	21	0	0
miR-197-5p/3132	0	0	0	0	0	0	0	0	0	0	0	0	0	0	0	0	0	0	1	0	0	0	0	0	0	0	0	0	0	0	0	0	0	0	0	0	0	0	0	0	0	0	0	0	0	0	0	0
miR-483-3p	0	0	0	0	0	0	0	0	0	0	0	0	0	0	0	0	0	0	1	0	0	0	0	0	0	0	0	0	0	0	0	0	0	0	0	0	0	0	0	0	0	0	0	0	0	0	0	0
miR-891a-5p	0	0	0	0	0	0	0	0	0	0	0	0	0	0	0	0	0	0	0	238	127	112	16	0	0	0	0	0	0	0	0	0	0	0	0	0	0	0	0	0	0	0	0	0	0	0	0	0
miR-619-5p/6506-5p	0	0	0	0	0	0	0	0	0	0	0	0	0	0	0	0	0	0	0	178	322	60	52	21	7	24	2	46	0	0	0	0	0	0	0	0	0	0	0	0	0	0	0	0	0	0	0	0
miR-509-3-5p/509-5p/4418	0	0	0	0	0	0	0	0	0	0	0	0	0	0	0	0	0	0	0	129	361	140	221	0	0	0	0	0	0	0	0	0	0	0	0	0	0	0	0	0	0	0	1	0	0	0	0	0
miR-525-5p	0	0	0	0	0	0	0	0	0	0	0	0	0	0	0	0	0	0	0	98	84	44	17	494	782	599	2063	774	0	0	0	0	0	0	0	0	0	0	0	0	0	0	0	0	0	0	0	0
miR-184	0	0	0	0	0	0	0	0	0	0	0	0	0	0	0	0	0	0	0	88	151	3	75	0	0	0	0	4	0	0	0	0	0	6	0	0	0	0	0	0	0	0	46	6	7	0	0	13
miR-371a-3p	0	0	0	0	0	0	0	0	0	0	0	0	0	0	0	0	0	0	0	81	115	83	20	0	0	0	0	0	0	0	0	0	0	0	0	0	0	0	0	0	0	0	0	0	0	0	0	0
miR-509-3p	0	0	0	0	0	0	0	0	0	0	0	0	0	0	0	0	0	0	0	68	96	51	98	0	0	0	0	0	0	0	0	0	0	0	0	0	0	0	0	0	0	0	0	0	0	0	0	0
miR-371-3p	0	0	0	0	0	0	0	0	0	0	0	0	0	0	0	0	0	0	0	59	33	25	69	18	65	62	230	106	0	0	0	0	0	0	0	0	0	0	0	0	0	0	0	0	0	0	0	0
miR-6821-5p	0	0	0	0	0	0	0	0	0	0	0	0	0	0	0	0	0	0	0	59	14	13	4	0	0	0	0	0	0	0	0	0	0	0	0	0	0	0	0	0	0	0	0	0	0	0	0	0
miR-4775	0	0	0	0	0	0	0	0	0	0	0	0	0	0	0	0	0	0	0	55	2	1	1	0	0	0	0	0	0	0	0	0	0	0	0	0	0	0	0	0	0	0	0	0	0	0	0	0
miR-512	0	0	0	0	0	0	0	0	0	0	0	0	0	0	0	0	0	0	0	54	0	0	83	0	0	0	0	0	0	0	0	0	0	0	0	0	0	0	0	0	0	0	0	0	0	0	0	0
miR-1238-5p/4758-5p	0	0	0	0	0	0	0	0	0	0	0	0	0	0	0	0	0	0	0	52	150	39	50	0	0	0	0	0	0	0	0	0	0	0	0	0	0	0	0	0	0	0	0	0	0	0	0	0
miR-7704	0	0	0	0	0	0	0	0	0	0	0	0	0	0	0	0	0	0	0	49	8	47	1	0	0	0	0	0	0	0	0	0	0	0	0	0	0	0	0	0	0	0	0	0	0	0	0	0
miR-873a-5p.2	0	0	0	0	0	0	0	0	0	0	0	0	0	0	0	0	0	0	0	48	0	0	0	0	0	0	0	0	0	0	17	0	0	0	0	0	0	0	0	0	0	0	0	0	0	0	0	0
miR-508-5p	0	0	0	0	0	0	0	0	0	0	0	0	0	0	0	0	0	0	0	45	5	13	30	8	0	22	117	2	0	0	0	0	0	0	0	0	0	0	0	0	0	0	0	0	0	0	0	0
miR-514	0	0	0	0	0	0	0	0	0	0	0	0	0	0	0	0	0	0	0	40	0	0	0	0	0	57	2	0	0	0	0	0	0	0	0	0	0	0	0	0	0	0	0	0	0	0	0	0
miR-202-3p	0	0	0	0	0	0	0	0	0	0	0	0	0	0	0	0	0	0	0	33	126	0	85	53	0	71	0	41	0	1	0	0	0	0	1	0	0	1	0	0	0	0	2	4	1	0	0	0
miR-548ai/548ag/548ba/570-5p	0	0	0	0	0	0	0	0	0	0	0	0	0	0	0	0	0	0	0	27	9	5	11	0	0	0	0	0	0	0	0	0	0	0	0	0	0	0	0	0	0	0	0	0	0	0	0	0
miR-6501-5p	0	0	0	0	0	0	0	0	0	0	0	0	0	0	0	0	0	0	0	24	0	0	0	0	0	0	0	0	0	0	0	0	0	0	0	0	0	0	0	0	0	0	0	0	0	0	0	0
miR-3689a-5p/3689b-5p/3689e/3689f	0	0	0	0	0	0	0	0	0	0	0	0	0	0	0	0	0	0	0	23	0	3	15	0	0	0	0	0	0	0	0	0	0	0	0	0	0	0	0	0	0	0	0	0	0	0	0	0
miR-16-2-3p/195-3p	0	0	0	0	0	0	0	0	0	0	0	0	0	0	0	0	0	0	0	22	19	1	0	10	27	76	23	0	0	0	0	0	0	0	0	0	0	0	0	0	0	0	0	0	0	0	0	0
miR-524-5p	0	0	0	0	0	0	0	0	0	0	0	0	0	0	0	0	0	0	0	20	0	50	11	0	0	19	8	0	0	0	0	0	0	0	0	0	0	0	0	0	0	0	0	0	0	0	0	0
miR-5683	0	0	0	0	0	0	0	0	0	0	0	0	0	0	0	0	0	0	0	20	160	5	51	0	0	0	0	0	0	0	0	0	0	0	0	0	0	0	0	0	0	0	0	0	0	0	0	0
miR-4689/6858-5p	0	0	0	0	0	0	0	0	0	0	0	0	0	0	0	0	0	0	0	18	0	0	0	0	0	0	0	0	0	0	0	0	0	0	0	0	0	0	0	0	0	0	0	0	0	0	0	0
miR-3940-3p	0	0	0	0	0	0	0	0	0	0	0	0	0	0	0	0	0	0	0	15	11	0	0	0	0	0	0	0	0	0	0	0	0	0	0	0	0	0	0	0	0	0	0	0	0	0	0	0
miR-1180-3p	0	0	0	0	0	0	0	0	0	0	0	0	0	0	0	0	0	0	0	13	26	9	19	0	0	10	71	2	0	0	0	0	0	0	0	0	0	0	0	0	0	0	0	0	0	0	0	0
miR-664b-5p	0	0	0	0	0	0	0	0	0	0	0	0	0	0	0	0	0	0	0	13	34	0	0	0	0	0	0	0	0	0	0	0	0	0	0	0	0	0	0	0	0	0	0	0	0	0	0	0
miR-585-5p	0	0	0	0	0	0	0	0	0	0	0	0	0	0	0	0	0	0	0	11	0	0	0	0	0	0	0	0	0	0	0	0	0	0	0	0	0	0	0	0	0	0	0	0	0	0	0	0
miR-6892-5p	0	0	0	0	0	0	0	0	0	0	0	0	0	0	0	0	0	0	0	11	71	20	0	0	0	0	0	0	0	0	0	0	0	0	0	0	0	0	0	0	0	0	0	0	0	0	0	0
miR-372-5p	0	0	0	0	0	0	0	0	0	0	0	0	0	0	0	0	0	0	0	9	10	0	44	2	24	10	74	12	0	0	0	0	0	0	0	0	0	0	0	0	0	0	0	0	0	0	0	0
miR-6511-5p	0	0	0	0	0	0	0	0	0	0	0	0	0	0	0	0	0	0	0	7	1	0	6	0	0	0	0	0	0	0	0	0	0	0	0	0	0	0	0	0	0	0	0	0	0	0	0	0
miR-1307-5p	0	0	0	0	0	0	0	0	0	0	0	0	0	0	0	0	0	0	0	6	0	0	0	0	0	0	0	1	0	0	0	0	0	0	0	0	0	0	0	0	0	0	0	0	0	0	0	0
miR-518d-5p/519-5p	0	0	0	0	0	0	0	0	0	0	0	0	0	0	0	0	0	0	0	6	28	41	1	21	6	0	0	47	0	0	0	0	0	0	0	0	0	0	0	0	0	0	0	0	0	0	0	0
miR-1298	0	0	0	0	0	0	0	0	0	0	0	0	0	0	0	0	0	0	0	5	0	3	33	0	0	0	0	0	0	0	0	0	0	0	0	0	0	0	0	0	0	0	0	0	0	0	0	0
miR-15b-3p	0	0	0	0	0	0	0	0	0	0	0	0	0	0	0	0	0	0	0	5	0	0	23	11	0	32	6	15	0	33	0	0	0	0	99	0	0	0	0	0	0	0	0	0	0	0	0	0
miR-526b-5p	0	0	0	0	0	0	0	0	0	0	0	0	0	0	0	0	0	0	0	5	2	5	0	109	9	14	231	171	0	0	0	0	0	0	0	0	0	0	0	0	0	0	0	0	0	0	0	0
miR-4758-3p	0	0	0	0	0	0	0	0	0	0	0	0	0	0	0	0	0	0	0	4	0	0	0	0	0	0	0	0	0	0	0	0	0	0	0	0	0	0	0	0	0	0	0	0	0	0	0	0
miR-1247	0	0	0	0	0	0	0	0	0	0	0	0	0	0	0	0	0	0	0	2	0	0	0	0	0	0	0	0	0	0	0	0	0	0	0	0	0	0	0	0	0	0	0	0	0	0	0	0
miR-216a-5p	0	0	0	0	0	0	0	0	0	0	0	0	0	0	0	0	0	0	0	2	0	0	0	0	0	0	0	0	0	0	0	0	0	0	0	21	0	0	0	0	0	0	0	0	0	0	0	0
miR-378/422	0	0	0	0	0	0	0	0	0	0	0	0	0	0	0	0	0	0	0	2	0	0	1	0	0	0	0	0	0	0	458	0	0	0	0	0	0	0	0	0	0	0	0	0	0	0	0	0
miR-548ay-5p/548au-5p/548as-5p/548ar-5p/548aq-5p/548ap-5p/548am-5p/548ae-5p/548ad-5p/548a-5p/548ak/548ab/548bb-5p/548b-5p/548c-5p/548d-5p/548h-5p/548i/548j-5p/548o-5p/548w/548y/559	0	0	0	0	0	0	0	0	0	0	0	0	0	0	0	0	0	0	0	2	0	0	0	0	0	0	0	0	0	0	0	0	0	0	0	0	0	0	0	0	0	0	0	0	0	0	0	0
miR-512-3p	0	0	0	0	0	0	0	0	0	0	0	0	0	0	0	0	0	0	0	1	8	0	0	0	0	0	0	0	0	0	0	0	0	0	0	0	0	0	0	0	0	0	0	0	0	0	0	0
miR-514-3p	0	0	0	0	0	0	0	0	0	0	0	0	0	0	0	0	0	0	0	1	47	10	25	36	7	88	195	136	0	0	0	0	0	0	0	0	0	0	0	0	0	0	0	0	0	0	0	0
miR-548e-5p	0	0	0	0	0	0	0	0	0	0	0	0	0	0	0	0	0	0	0	1	0	0	0	0	0	0	0	0	0	0	0	0	0	0	0	0	0	0	0	0	0	0	0	0	0	0	0	0
miR-3180-5p	0	0	0	0	0	0	0	0	0	0	0	0	0	0	0	0	0	0	0	0	94	19	18	0	0	0	0	0	0	0	0	0	0	0	0	0	0	0	0	0	0	0	0	0	0	0	0	0
miR-625-3p	0	0	0	0	0	0	0	0	0	0	0	0	0	0	0	0	0	0	0	0	60	0	0	0	0	0	0	0	0	0	0	0	0	0	0	0	0	0	0	0	0	0	0	0	0	0	0	0
miR-517-3p	0	0	0	0	0	0	0	0	0	0	0	0	0	0	0	0	0	0	0	0	54	0	0	163	99	140	442	142	0	0	0	0	0	0	0	0	0	0	0	0	0	0	0	0	0	0	0	0
miR-508-3p	0	0	0	0	0	0	0	0	0	0	0	0	0	0	0	0	0	0	0	0	52	15	74	0	0	0	0	0	0	0	0	0	0	0	0	0	0	0	0	0	0	0	0	0	0	0	0	0
miR-615-3p	0	0	0	0	0	0	0	0	0	0	0	0	0	0	0	0	0	0	0	0	38	8	12	0	0	0	0	0	0	4	0	0	0	0	0	0	0	0	0	0	0	0	0	1	0	0	0	0
miR-25-5p	0	0	0	0	0	0	0	0	0	0	0	0	0	0	0	0	0	0	0	0	23	0	0	0	0	0	0	0	0	0	0	0	0	0	0	0	0	0	0	0	0	0	0	0	0	0	0	0
miR-514a-3p	0	0	0	0	0	0	0	0	0	0	0	0	0	0	0	0	0	0	0	0	23	1	0	122	25	0	206	1	0	0	0	0	0	0	0	0	0	0	0	0	0	0	0	0	0	0	0	0
miR-3096-5p	0	0	0	0	0	0	0	0	0	0	0	0	0	0	0	0	0	0	0	0	20	0	1	0	0	0	0	0	0	0	0	0	0	0	0	0	0	0	0	0	0	0	0	0	0	0	0	0
miR-302-5p/424-3p	0	0	0	0	0	0	0	0	0	0	0	0	0	0	0	0	0	0	0	0	17	0	0	0	0	0	0	0	0	0	0	0	0	0	0	0	0	0	0	0	0	0	0	0	0	0	0	0
miR-615	0	0	0	0	0	0	0	0	0	0	0	0	0	0	0	0	0	0	0	0	17	0	0	0	0	0	0	0	0	309	0	0	0	0	0	0	0	0	0	0	0	0	0	0	0	0	0	0
miR-3200-5p	0	0	0	0	0	0	0	0	0	0	0	0	0	0	0	0	0	0	0	0	16	0	0	0	0	0	0	0	0	0	0	0	0	0	0	0	0	0	0	0	0	0	0	0	0	0	0	0
miR-873-5p	0	0	0	0	0	0	0	0	0	0	0	0	0	0	0	0	0	0	0	0	16	0	3	0	0	32	1	3	0	146	0	103	0	0	0	0	49	0	0	0	0	0	0	37	0	0	0	0
miR-4706/4749-5p	0	0	0	0	0	0	0	0	0	0	0	0	0	0	0	0	0	0	0	0	15	7	4	0	0	0	0	0	0	0	0	0	0	0	0	0	0	0	0	0	0	0	0	0	0	0	0	0
miR-1237-5p/4488/4697-5p	0	0	0	0	0	0	0	0	0	0	0	0	0	0	0	0	0	0	0	0	14	1	30	1	0	25	0	3	0	0	0	0	0	0	0	0	0	0	0	0	0	0	0	0	0	0	0	0
miR-191-3p	0	0	0	0	0	0	0	0	0	0	0	0	0	0	0	0	0	0	0	0	14	0	0	0	0	2	0	0	0	0	0	0	0	0	0	0	0	0	0	0	0	0	0	0	0	0	0	0
miR-3144-5p	0	0	0	0	0	0	0	0	0	0	0	0	0	0	0	0	0	0	0	0	14	0	39	0	0	0	0	0	0	0	0	0	0	0	0	0	0	0	0	0	0	0	0	0	0	0	0	0
miR-450b	0	0	0	0	0	0	0	0	0	0	0	0	0	0	0	0	0	0	0	0	14	0	15	1	0	0	0	0	0	0	0	0	0	8	0	0	0	0	0	0	6	0	0	0	0	0	0	0
miR-339-3p	0	0	0	0	0	0	0	0	0	0	0	0	0	0	0	0	0	0	0	0	13	19	10	19	0	14	1	33	0	0	0	0	0	0	0	0	0	0	0	0	0	0	0	0	0	0	0	0
miR-27b-5p	0	0	0	0	0	0	0	0	0	0	0	0	0	0	0	0	0	0	0	0	11	0	0	0	0	0	0	0	0	0	0	0	0	0	0	0	2	0	0	0	0	0	0	0	0	0	0	0
miR-345-5p	0	0	0	0	0	0	0	0	0	0	0	0	0	0	0	0	0	0	0	0	11	21	0	0	0	0	0	0	0	0	0	0	0	0	0	0	0	0	0	0	0	0	0	0	0	0	0	0
miR-4481/4745-5p	0	0	0	0	0	0	0	0	0	0	0	0	0	0	0	0	0	0	0	0	11	13	15	0	0	0	0	0	0	0	0	0	0	0	0	0	0	0	0	0	0	0	0	0	0	0	0	0
miR-548k	0	0	0	0	0	0	0	0	0	0	0	0	0	0	0	0	0	0	0	0	11	0	0	0	0	0	0	0	0	0	0	0	0	0	0	0	0	0	0	0	0	0	0	0	0	0	0	0
miR-1298-5p	0	0	0	0	0	0	0	0	0	0	0	0	0	0	0	0	0	0	0	0	10	0	12	0	0	0	0	0	0	0	0	0	0	0	0	0	0	0	0	0	1	0	0	0	0	0	0	0
miR-548az-3p/548ar-3p/548a-3p/548e-3p/548f-3p	0	0	0	0	0	0	0	0	0	0	0	0	0	0	0	0	0	0	0	0	10	2	0	0	0	0	0	0	0	0	0	0	0	0	0	0	0	0	0	0	0	0	0	0	0	0	0	0
miR-760	0	0	0	0	0	0	0	0	0	0	0	0	0	0	0	0	0	0	0	0	10	0	0	0	0	0	0	0	0	0	0	0	0	0	0	0	0	0	0	0	0	0	0	0	0	0	0	0
miR-17-5p/20/93/106	0	0	0	0	0	0	0	0	0	0	0	0	0	0	0	0	0	0	0	0	9	0	0	23	0	39	0	0	0	0	0	0	0	0	0	2	0	268	0	0	0	0	0	0	2	6	0	0
miR-515-5p/519e-5p	0	0	0	0	0	0	0	0	0	0	0	0	0	0	0	0	0	0	0	0	8	6	68	0	0	0	0	0	0	0	0	0	0	0	0	0	0	0	0	0	0	0	0	0	0	0	0	0
miR-1229-5p	0	0	0	0	0	0	0	0	0	0	0	0	0	0	0	0	0	0	0	0	6	0	0	0	0	0	0	0	0	0	0	0	0	0	0	0	0	0	0	0	0	0	0	0	0	0	0	0
miR-345	0	0	0	0	0	0	0	0	0	0	0	0	0	0	0	0	0	0	0	0	5	0	14	0	0	0	0	0	0	0	0	0	0	0	0	0	0	0	0	0	0	0	0	0	0	0	0	0
miR-5701	0	0	0	0	0	0	0	0	0	0	0	0	0	0	0	0	0	0	0	0	4	0	0	0	0	0	0	0	0	0	0	0	0	0	0	0	0	0	0	0	0	0	0	0	0	0	0	0
miR-1257	0	0	0	0	0	0	0	0	0	0	0	0	0	0	0	0	0	0	0	0	3	0	39	0	0	0	0	0	0	0	0	0	0	0	0	0	0	0	0	0	0	0	0	0	0	0	0	0
miR-135a-1-3p	0	0	0	0	0	0	0	0	0	0	0	0	0	0	0	0	0	0	0	0	3	36	0	0	0	0	0	0	0	0	0	0	0	0	0	0	0	0	0	0	0	0	0	0	0	0	0	0
miR-542	0	0	0	0	0	0	0	0	0	0	0	0	0	0	0	0	0	0	0	0	3	1	0	0	0	0	0	0	0	0	0	0	0	0	0	0	0	0	0	0	0	0	0	0	11	0	0	0
miR-518bc-3p	0	0	0	0	0	0	0	0	0	0	0	0	0	0	0	0	0	0	0	0	2	1	41	372	326	411	1166	482	0	0	0	0	0	0	0	0	0	0	0	0	0	0	0	0	0	0	0	0
miR-1285/612	0	0	0	0	0	0	0	0	0	0	0	0	0	0	0	0	0	0	0	0	1	0	0	0	0	0	0	0	0	0	0	0	0	0	0	0	0	0	0	0	0	0	0	0	0	0	0	0
miR-1296	0	0	0	0	0	0	0	0	0	0	0	0	0	0	0	0	0	0	0	0	1	0	6	0	0	15	0	0	0	0	0	0	0	0	0	0	0	0	0	0	0	0	0	0	0	0	0	0
miR-132	0	0	0	0	0	0	0	0	0	0	0	0	0	0	0	0	0	0	0	0	1	0	0	0	0	0	1	0	0	0	0	0	0	0	0	0	0	0	19	0	0	0	0	0	0	0	0	0
miR-16-3p/195-3p	0	0	0	0	0	0	0	0	0	0	0	0	0	0	0	0	0	0	0	0	1	22	0	46	0	0	13	108	0	0	0	0	0	1	0	0	0	0	0	0	0	0	0	0	0	0	0	0
miR-378/378c	0	0	0	0	0	0	0	0	0	0	0	0	0	0	0	0	0	0	0	0	1	0	0	0	33	0	0	4	0	0	4	7	0	0	0	0	5	0	0	0	0	0	0	0	0	0	0	0
miR-483-5p	0	0	0	0	0	0	0	0	0	0	0	0	0	0	0	0	0	0	0	0	1	0	0	0	0	16	0	0	0	0	0	0	0	0	0	0	0	0	0	0	0	0	0	0	0	0	0	0
miR-517a	0	0	0	0	0	0	0	0	0	0	0	0	0	0	0	0	0	0	0	0	1	0	0	0	0	0	0	0	0	0	0	0	0	0	0	0	0	0	0	0	0	0	0	0	0	0	0	0
miR-660-5p	0	0	0	0	0	0	0	0	0	0	0	0	0	0	0	0	0	0	0	0	1	0	0	0	0	0	1	0	0	0	0	0	0	0	0	0	0	0	0	0	0	0	0	0	0	0	0	0
miR-184-3p	0	0	0	0	0	0	0	0	0	0	0	0	0	0	0	0	0	0	0	0	0	59	0	0	0	0	0	0	0	0	0	0	0	0	0	0	0	0	0	0	0	0	1	0	1	0	0	0
miR-6832-5p	0	0	0	0	0	0	0	0	0	0	0	0	0	0	0	0	0	0	0	0	0	26	0	0	0	0	0	0	0	0	0	0	0	0	0	0	0	0	0	0	0	0	0	0	0	0	0	0
miR-4434/4516/5703	0	0	0	0	0	0	0	0	0	0	0	0	0	0	0	0	0	0	0	0	0	23	0	0	0	0	0	0	0	0	0	0	0	0	0	0	0	0	0	0	0	0	0	0	0	0	0	0
miR-373	0	0	0	0	0	0	0	0	0	0	0	0	0	0	0	0	0	0	0	0	0	20	35	0	0	0	0	0	0	0	0	0	0	0	0	0	0	0	0	0	0	0	0	0	0	0	0	0
miR-371b-5p/373-5p/616-5p	0	0	0	0	0	0	0	0	0	0	0	0	0	0	0	0	0	0	0	0	0	16	0	0	0	0	0	0	0	0	0	0	0	0	0	0	0	0	0	0	0	0	0	0	0	0	0	0
miR-517-5p	0	0	0	0	0	0	0	0	0	0	0	0	0	0	0	0	0	0	0	0	0	15	0	0	0	0	0	1	0	0	0	0	0	0	0	0	0	0	0	0	0	0	0	0	0	0	0	0
miR-518-5p/519/523	0	0	0	0	0	0	0	0	0	0	0	0	0	0	0	0	0	0	0	0	0	15	16	979	811	1539	2963	1290	0	0	0	0	0	0	0	0	0	0	0	0	0	0	0	0	0	0	0	0
miR-577	0	0	0	0	0	0	0	0	0	0	0	0	0	0	0	0	0	0	0	0	0	15	0	0	0	0	0	0	0	0	0	0	0	0	0	0	0	0	0	0	0	0	0	0	0	0	0	0
miR-95	0	0	0	0	0	0	0	0	0	0	0	0	0	0	0	0	0	0	0	0	0	15	4	0	12	0	0	1	0	0	0	0	0	0	0	0	0	0	0	0	0	0	0	0	0	0	0	0
miR-5197-5p	0	0	0	0	0	0	0	0	0	0	0	0	0	0	0	0	0	0	0	0	0	14	0	0	0	0	0	0	0	0	0	0	0	0	0	0	0	0	0	0	0	0	0	0	0	0	0	0
miR-664a-5p/4794	0	0	0	0	0	0	0	0	0	0	0	0	0	0	0	0	0	0	0	0	0	12	0	0	0	1	0	1	0	0	0	0	0	0	0	0	0	0	0	0	0	0	0	0	0	0	0	0
miR-7706	0	0	0	0	0	0	0	0	0	0	0	0	0	0	0	0	0	0	0	0	0	8	0	0	0	0	0	0	0	0	0	0	0	0	0	0	0	0	0	0	0	0	0	0	0	0	0	0
miR-1225-5p	0	0	0	0	0	0	0	0	0	0	0	0	0	0	0	0	0	0	0	0	0	5	0	0	0	0	0	0	0	0	0	0	0	0	0	0	0	0	0	0	0	0	0	0	0	0	0	0
miR-17-5p/20-5p/93-5p/106-5p/1643-3p	0	0	0	0	0	0	0	0	0	0	0	0	0	0	0	0	0	0	0	0	0	3	0	2	34	1	213	0	0	0	0	1	0	0	0	205	32	0	0	0	3	0	0	0	0	0	0	0
miR-188-3p	0	0	0	0	0	0	0	0	0	0	0	0	0	0	0	0	0	0	0	0	0	3	0	0	0	0	0	0	0	0	0	0	0	0	0	0	0	0	0	0	0	0	0	0	0	0	0	0
miR-518c-5p	0	0	0	0	0	0	0	0	0	0	0	0	0	0	0	0	0	0	0	0	0	3	0	0	0	0	0	0	0	0	0	0	0	0	0	0	0	0	0	0	0	0	0	0	0	0	0	0
miR-6807-5p	0	0	0	0	0	0	0	0	0	0	0	0	0	0	0	0	0	0	0	0	0	3	0	0	0	0	0	0	0	0	0	0	0	0	0	0	0	0	0	0	0	0	0	0	0	0	0	0
miR-1283a	0	0	0	0	0	0	0	0	0	0	0	0	0	0	0	0	0	0	0	0	0	2	0	0	0	0	0	0	0	0	0	0	0	0	0	0	0	0	0	0	0	0	0	0	0	0	0	0
miR-3148	0	0	0	0	0	0	0	0	0	0	0	0	0	0	0	0	0	0	0	0	0	2	0	0	0	0	0	0	0	0	0	0	0	0	0	0	0	0	0	0	0	0	0	0	0	0	0	1
miR-600	0	0	0	0	0	0	0	0	0	0	0	0	0	0	0	0	0	0	0	0	0	2	0	0	0	0	0	0	0	0	0	0	0	0	0	0	0	0	0	0	0	0	0	0	0	0	0	0
miR-3533	0	0	0	0	0	0	0	0	0	0	0	0	0	0	0	0	0	0	0	0	0	1	0	0	0	0	0	0	0	0	0	0	0	0	0	0	0	0	0	0	0	0	0	0	0	0	0	0
miR-5096	0	0	0	0	0	0	0	0	0	0	0	0	0	0	0	0	0	0	0	0	0	1	0	0	0	0	0	0	0	0	0	0	0	0	0	0	0	0	0	0	0	0	0	0	0	0	0	0
miR-671	0	0	0	0	0	0	0	0	0	0	0	0	0	0	0	0	0	0	0	0	0	1	0	0	0	0	0	0	0	0	0	0	0	0	0	1	0	0	0	0	0	0	0	0	0	0	0	0
miR-92b-5p	0	0	0	0	0	0	0	0	0	0	0	0	0	0	0	0	0	0	0	0	0	0	56	0	0	0	177	0	0	0	0	0	0	1	0	0	0	0	0	0	0	2	0	0	0	0	0	0
miR-6803-3p	0	0	0	0	0	0	0	0	0	0	0	0	0	0	0	0	0	0	0	0	0	0	42	0	0	0	0	0	0	0	0	0	0	0	0	0	0	0	0	0	0	0	0	0	0	0	0	0
miR-1229-3p	0	0	0	0	0	0	0	0	0	0	0	0	0	0	0	0	0	0	0	0	0	0	40	0	0	0	0	0	0	0	0	0	0	0	0	0	0	0	0	0	0	0	0	0	0	0	0	0
miR-7702	0	0	0	0	0	0	0	0	0	0	0	0	0	0	0	0	0	0	0	0	0	0	35	0	0	0	0	0	0	0	0	0	0	0	0	0	0	0	0	0	0	0	0	0	0	0	0	0
miR-1264	0	0	0	0	0	0	0	0	0	0	0	0	0	0	0	0	0	0	0	0	0	0	30	0	0	0	0	0	0	0	0	0	0	0	0	0	0	0	0	0	0	0	0	0	0	0	0	0
miR-374b-3p	0	0	0	0	0	0	0	0	0	0	0	0	0	0	0	0	0	0	0	0	0	0	20	0	0	0	0	0	0	0	0	0	0	0	0	0	0	0	0	0	0	0	0	0	0	0	0	0
miR-1587/3620-5p	0	0	0	0	0	0	0	0	0	0	0	0	0	0	0	0	0	0	0	0	0	0	14	0	0	0	0	0	0	0	0	0	0	0	0	0	0	0	0	0	0	0	0	0	0	0	0	0
miR-513a	0	0	0	0	0	0	0	0	0	0	0	0	0	0	0	0	0	0	0	0	0	0	11	0	0	0	0	0	0	0	0	0	0	0	0	0	0	0	0	0	0	0	0	0	0	0	0	0
miR-3613-5p	0	0	0	0	0	0	0	0	0	0	0	0	0	0	0	0	0	0	0	0	0	0	5	0	0	0	0	0	0	0	0	0	0	0	0	0	0	0	0	0	0	0	0	0	0	0	0	0
miR-513a-3p/513c-3p/3606-3p	0	0	0	0	0	0	0	0	0	0	0	0	0	0	0	0	0	0	0	0	0	0	5	39	52	52	39	16	0	0	0	0	0	0	0	0	0	0	0	0	0	0	0	0	0	0	0	0
miR-5006-5p	0	0	0	0	0	0	0	0	0	0	0	0	0	0	0	0	0	0	0	0	0	0	3	0	0	0	0	0	0	0	0	0	0	0	0	0	0	0	0	0	0	0	0	0	0	0	0	0
miR-141-5p	0	0	0	0	0	0	0	0	0	0	0	0	0	0	0	0	0	0	0	0	0	0	2	0	0	0	0	0	0	0	0	0	0	0	0	0	0	0	0	0	0	0	0	0	0	0	0	0
miR-188-5p	0	0	0	0	0	0	0	0	0	0	0	0	0	0	0	0	0	0	0	0	0	0	2	0	0	0	0	0	0	0	0	0	0	0	0	0	0	0	0	0	0	0	0	0	0	0	0	0
miR-3180-3p	0	0	0	0	0	0	0	0	0	0	0	0	0	0	0	0	0	0	0	0	0	0	2	0	0	0	0	0	0	0	0	0	0	0	0	0	0	0	0	0	0	0	0	0	0	0	0	0
miR-4705	0	0	0	0	0	0	0	0	0	0	0	0	0	0	0	0	0	0	0	0	0	0	1	0	0	0	0	0	0	0	0	0	0	0	0	0	0	0	0	0	0	0	0	0	0	0	0	0
miR-628-3p	0	0	0	0	0	0	0	0	0	0	0	0	0	0	0	0	0	0	0	0	0	0	1	0	0	0	6	0	0	0	0	0	0	0	0	0	0	0	0	0	0	0	0	0	0	0	0	0
miR-6511-3p	0	0	0	0	0	0	0	0	0	0	0	0	0	0	0	0	0	0	0	0	0	0	1	0	0	0	0	0	0	0	0	0	0	0	0	0	0	0	0	0	0	0	0	0	0	0	0	0
miR-676-3p	0	0	0	0	0	0	0	0	0	0	0	0	0	0	0	0	0	0	0	0	0	0	1	3	0	0	0	1	0	116	48	0	0	0	0	0	0	0	0	0	0	0	0	1	0	0	0	0
miR-944	0	0	0	0	0	0	0	0	0	0	0	0	0	0	0	0	0	0	0	0	0	0	1	0	0	0	0	0	0	0	0	0	0	0	0	0	0	0	0	0	0	0	0	0	0	0	0	0
miR-219-5p/508-3p	0	0	0	0	0	0	0	0	0	0	0	0	0	0	0	0	0	0	0	0	0	0	0	399	452	517	1169	486	0	0	0	0	0	0	0	1	0	0	0	0	0	0	0	0	0	0	0	0
miR-519e	0	0	0	0	0	0	0	0	0	0	0	0	0	0	0	0	0	0	0	0	0	0	0	336	405	331	558	333	0	0	0	0	0	0	0	0	1	0	0	0	0	0	0	0	0	0	0	0
miR-510-5p	0	0	0	0	0	0	0	0	0	0	0	0	0	0	0	0	0	0	0	0	0	0	0	106	133	189	664	136	0	0	0	0	0	0	0	0	0	0	0	0	0	0	0	0	0	0	0	0
miR-506	0	0	0	0	0	0	0	0	0	0	0	0	0	0	0	0	0	0	0	0	0	0	0	101	0	0	0	0	0	0	0	0	0	0	0	0	0	0	0	0	0	0	0	0	0	0	0	0
miR-521	0	0	0	0	0	0	0	0	0	0	0	0	0	0	0	0	0	0	0	0	0	0	0	98	19	18	111	142	0	0	0	0	0	0	0	0	0	0	0	0	0	0	0	0	0	0	0	0
miR-520f-5p	0	0	0	0	0	0	0	0	0	0	0	0	0	0	0	0	0	0	0	0	0	0	0	82	103	24	0	110	0	0	0	0	0	0	0	0	0	0	0	0	0	0	0	0	0	0	0	0
miR-512-5p	0	0	0	0	0	0	0	0	0	0	0	0	0	0	0	0	0	0	0	0	0	0	0	59	35	1	17	21	0	0	0	0	0	0	0	0	0	0	0	0	0	0	0	0	0	0	0	0
miR-517/519/1323-3p	0	0	0	0	0	0	0	0	0	0	0	0	0	0	0	0	0	0	0	0	0	0	0	48	0	65	1	3	0	0	0	0	0	0	0	0	0	0	0	0	0	0	0	0	0	0	0	0
miR-328	0	0	0	0	0	0	0	0	0	0	0	0	0	0	0	0	0	0	0	0	0	0	0	45	0	0	0	0	0	4	215	0	0	0	0	0	0	0	0	0	0	0	5	0	0	0	0	0
miR-452-5p/892-3p	0	0	0	0	0	0	0	0	0	0	0	0	0	0	0	0	0	0	0	0	0	0	0	41	9	8	0	37	0	0	0	0	0	0	0	0	0	0	0	0	0	0	0	0	0	0	0	0
miR-498	0	0	0	0	0	0	0	0	0	0	0	0	0	0	0	0	0	0	0	0	0	0	0	41	0	0	0	0	0	0	0	0	0	0	0	0	0	0	0	0	0	0	0	0	0	0	0	0
miR-369-3p	0	0	0	0	0	0	0	0	0	0	0	0	0	0	0	0	0	0	0	0	0	0	0	39	58	3	74	0	0	0	0	0	0	0	0	0	0	0	0	0	0	0	0	0	0	0	0	0
miR-510-3p	0	0	0	0	0	0	0	0	0	0	0	0	0	0	0	0	0	0	0	0	0	0	0	30	0	87	159	1	0	0	0	0	0	0	0	0	0	0	0	0	0	0	0	0	0	0	0	0
miR-337-3p	0	0	0	0	0	0	0	0	0	0	0	0	0	0	0	0	0	0	0	0	0	0	0	23	0	0	0	0	0	0	0	0	0	0	0	0	0	0	0	0	0	0	3	0	0	0	0	0
miR-374a-3p	0	0	0	0	0	0	0	0	0	0	0	0	0	0	0	0	0	0	0	0	0	0	0	23	0	0	0	1	0	0	0	0	0	0	0	0	0	0	0	0	0	0	0	0	0	0	0	0
miR-892b	0	0	0	0	0	0	0	0	0	0	0	0	0	0	0	0	0	0	0	0	0	0	0	19	11	2	86	20	0	0	0	0	0	0	0	0	0	0	0	0	0	0	0	0	0	0	0	0
miR-512-3p/7193-5p	0	0	0	0	0	0	0	0	0	0	0	0	0	0	0	0	0	0	0	0	0	0	0	16	13	3	110	47	0	0	0	0	0	0	0	0	0	0	0	0	0	0	0	0	0	0	0	0
miR-370-3p	0	0	0	0	0	0	0	0	0	0	0	0	0	0	0	0	0	0	0	0	0	0	0	15	0	1	187	73	0	0	0	2	0	0	0	0	0	0	0	0	0	0	0	0	0	0	0	0
miR-665	0	0	0	0	0	0	0	0	0	0	0	0	0	0	0	0	0	0	0	0	0	0	0	15	0	0	1	13	0	0	0	0	0	0	0	0	0	0	0	0	0	0	0	0	0	0	0	0
miR-1273g-3p	0	0	0	0	0	0	0	0	0	0	0	0	0	0	0	0	0	0	0	0	0	0	0	14	0	32	0	8	0	0	0	0	0	0	0	0	0	0	0	0	1	0	0	0	0	0	0	0
miR-518df-3p	0	0	0	0	0	0	0	0	0	0	0	0	0	0	0	0	0	0	0	0	0	0	0	14	11	18	125	3	0	0	0	0	0	0	0	0	0	0	0	0	0	0	0	0	0	0	0	0
miR-506-3p	0	0	0	0	0	0	0	0	0	0	0	0	0	0	0	0	0	0	0	0	0	0	0	11	0	0	0	0	0	0	0	0	0	0	0	0	0	0	0	0	0	0	0	0	0	0	0	0
miR-369	0	0	0	0	0	0	0	0	0	0	0	0	0	0	0	0	0	0	0	0	0	0	0	10	0	0	0	0	0	0	0	0	0	0	0	0	0	0	0	0	0	0	0	0	0	0	0	0
miR-891-5p	0	0	0	0	0	0	0	0	0	0	0	0	0	0	0	0	0	0	0	0	0	0	0	10	73	58	106	79	0	0	0	0	0	0	0	0	0	0	0	0	0	0	0	0	0	0	0	0
miR-518	0	0	0	0	0	0	0	0	0	0	0	0	0	0	0	0	0	0	0	0	0	0	0	9	55	0	0	22	0	0	0	0	0	0	0	0	0	0	0	0	0	0	0	0	0	0	0	0
miR-509	0	0	0	0	0	0	0	0	0	0	0	0	0	0	0	0	0	0	0	0	0	0	0	8	0	2	0	0	0	0	0	0	0	0	0	0	0	0	0	0	0	0	0	0	0	0	0	0
miR-514a-5p	0	0	0	0	0	0	0	0	0	0	0	0	0	0	0	0	0	0	0	0	0	0	0	8	0	49	0	0	0	0	0	0	0	0	0	0	0	0	0	0	0	0	0	0	0	0	0	0
miR-519b	0	0	0	0	0	0	0	0	0	0	0	0	0	0	0	0	0	0	0	0	0	0	0	8	0	13	0	5	0	0	0	0	0	0	0	0	0	0	0	0	0	0	0	0	0	0	0	0
miR-9	0	0	0	0	0	0	0	0	0	0	0	0	0	0	0	0	0	0	0	0	0	0	0	8	0	2	0	0	0	0	0	0	0	0	0	0	0	1	0	0	0	0	0	0	0	1	0	0
miR-1307	0	0	0	0	0	0	0	0	0	0	0	0	0	0	0	0	0	0	0	0	0	0	0	4	0	0	0	0	0	0	0	0	0	0	0	0	0	0	0	0	0	0	0	0	0	0	0	0
miR-519-5p/526	0	0	0	0	0	0	0	0	0	0	0	0	0	0	0	0	0	0	0	0	0	0	0	4	0	0	0	0	0	0	0	0	0	0	0	0	0	0	0	0	0	0	0	0	0	0	0	0
miR-522	0	0	0	0	0	0	0	0	0	0	0	0	0	0	0	0	0	0	0	0	0	0	0	2	1	0	3	0	0	0	0	0	0	0	0	0	0	0	0	0	0	0	0	0	0	0	0	0
miR-523	0	0	0	0	0	0	0	0	0	0	0	0	0	0	0	0	0	0	0	0	0	0	0	2	21	35	17	30	0	0	0	0	0	0	0	0	0	0	0	0	0	0	0	0	0	0	0	0
miR-548ac/548bb-3p/548d-3p/548h-3p/548z	0	0	0	0	0	0	0	0	0	0	0	0	0	0	0	0	0	0	0	0	0	0	0	2	0	0	0	0	0	0	0	0	0	0	0	0	0	0	0	0	0	0	0	0	0	0	0	0
miR-548i-5p	0	0	0	0	0	0	0	0	0	0	0	0	0	0	0	0	0	0	0	0	0	0	0	2	0	0	0	0	0	0	0	0	0	0	0	0	0	0	0	0	0	0	0	0	0	0	0	0
miR-218-5p	0	0	0	0	0	0	0	0	0	0	0	0	0	0	0	0	0	0	0	0	0	0	0	1	0	22	0	0	0	0	0	0	0	0	23	0	27	0	0	0	7	0	0	0	0	0	0	0
miR-381	0	0	0	0	0	0	0	0	0	0	0	0	0	0	0	0	0	0	0	0	0	0	0	1	0	0	31	0	0	0	0	0	0	0	0	0	0	0	2	0	0	0	0	0	0	0	0	0
miR-508	0	0	0	0	0	0	0	0	0	0	0	0	0	0	0	0	0	0	0	0	0	0	0	1	0	0	0	1	0	0	0	0	0	0	0	0	0	0	0	0	0	0	0	0	0	0	0	0
miR-890-3p	0	0	0	0	0	0	0	0	0	0	0	0	0	0	0	0	0	0	0	0	0	0	0	1	26	110	90	11	0	0	0	0	0	0	0	0	0	0	0	0	0	0	0	0	0	0	0	0
miR-1468	0	0	0	0	0	0	0	0	0	0	0	0	0	0	0	0	0	0	0	0	0	0	0	0	45	0	0	0	0	0	0	0	0	0	0	0	0	0	0	0	0	0	0	0	0	0	0	0
miR-126-3p.2	0	0	0	0	0	0	0	0	0	0	0	0	0	0	0	0	0	0	0	0	0	0	0	0	43	34	4	46	0	0	0	0	0	0	0	0	0	0	0	0	0	0	0	0	0	0	0	0
miR-338-3p	0	0	0	0	0	0	0	0	0	0	0	0	0	0	0	0	0	0	0	0	0	0	0	0	28	0	0	0	0	0	0	0	0	111	0	2	10	0	0	0	0	0	0	0	0	0	0	0
miR-506-5p	0	0	0	0	0	0	0	0	0	0	0	0	0	0	0	0	0	0	0	0	0	0	0	0	28	0	0	0	0	0	0	0	0	0	0	0	0	0	0	0	0	0	0	0	0	0	0	0
miR-409	0	0	0	0	0	0	0	0	0	0	0	0	0	0	0	0	0	0	0	0	0	0	0	0	14	0	0	47	0	0	0	0	0	0	0	0	0	0	0	0	0	0	0	0	0	0	0	0
miR-520-5p	0	0	0	0	0	0	0	0	0	0	0	0	0	0	0	0	0	0	0	0	0	0	0	0	5	0	0	0	0	0	0	0	0	0	0	0	0	0	0	0	0	0	0	0	0	0	0	0
miR-132/212	0	0	0	0	0	0	0	0	0	0	0	0	0	0	0	0	0	0	0	0	0	0	0	0	4	0	0	0	0	0	0	0	0	0	0	0	0	0	12	0	6	0	0	0	0	0	0	0
miR-520	0	0	0	0	0	0	0	0	0	0	0	0	0	0	0	0	0	0	0	0	0	0	0	0	3	0	0	0	0	0	0	0	0	0	0	0	0	0	0	0	0	0	0	0	0	0	0	0
miR-124-3p.2/506-3p	0	0	0	0	0	0	0	0	0	0	0	0	0	0	0	0	0	0	0	0	0	0	0	0	1	22	141	67	0	0	0	0	0	0	0	0	0	0	0	0	0	0	0	0	0	0	0	0
miR-95-3p	0	0	0	0	0	0	0	0	0	0	0	0	0	0	0	0	0	0	0	0	0	0	0	0	1	3	0	0	0	0	0	0	0	0	0	0	0	0	0	0	0	0	0	0	0	0	0	0
miR-1248	0	0	0	0	0	0	0	0	0	0	0	0	0	0	0	0	0	0	0	0	0	0	0	0	0	56	0	2	0	0	0	0	0	0	138	0	198	100	0	0	0	0	0	0	0	0	0	0
miR-30-3p/6559-5p	0	0	0	0	0	0	0	0	0	0	0	0	0	0	0	0	0	0	0	0	0	0	0	0	0	42	0	0	0	0	0	0	0	0	0	0	0	0	0	0	0	0	0	0	0	0	0	0
miR-494	0	0	0	0	0	0	0	0	0	0	0	0	0	0	0	0	0	0	0	0	0	0	0	0	0	34	0	0	0	0	0	0	0	0	0	0	0	0	0	0	0	0	0	0	0	0	0	0
miR-494-3p	0	0	0	0	0	0	0	0	0	0	0	0	0	0	0	0	0	0	0	0	0	0	0	0	0	26	3	0	0	0	0	0	0	0	0	0	0	0	0	0	0	0	0	0	0	0	0	0
miR-655	0	0	0	0	0	0	0	0	0	0	0	0	0	0	0	0	0	0	0	0	0	0	0	0	0	21	0	0	0	0	0	0	0	0	0	0	0	0	0	0	0	0	0	0	0	0	0	0
miR-142	0	0	0	0	0	0	0	0	0	0	0	0	0	0	0	0	0	0	0	0	0	0	0	0	0	20	265	0	0	0	0	0	0	0	0	0	0	0	0	0	0	0	0	0	0	0	0	0
miR-299-3p	0	0	0	0	0	0	0	0	0	0	0	0	0	0	0	0	0	0	0	0	0	0	0	0	0	17	0	0	0	0	0	0	0	0	0	0	0	0	0	0	0	0	0	0	0	0	0	0
miR-7201-3p	0	0	0	0	0	0	0	0	0	0	0	0	0	0	0	0	0	0	0	0	0	0	0	0	0	16	0	0	0	0	0	0	0	0	0	0	0	0	0	0	0	0	0	0	0	0	0	0
miR-483	0	0	0	0	0	0	0	0	0	0	0	0	0	0	0	0	0	0	0	0	0	0	0	0	0	12	0	0	0	0	0	0	0	0	0	0	0	0	0	0	0	0	0	0	0	0	0	0
miR-377	0	0	0	0	0	0	0	0	0	0	0	0	0	0	0	0	0	0	0	0	0	0	0	0	0	10	0	0	0	0	0	0	0	0	0	0	0	0	0	0	0	0	0	0	0	0	0	0
miR-2904	0	0	0	0	0	0	0	0	0	0	0	0	0	0	0	0	0	0	0	0	0	0	0	0	0	6	2	5	0	0	0	0	0	0	2	0	0	0	0	0	0	0	0	0	0	0	0	0
miR-126a-5p	0	0	0	0	0	0	0	0	0	0	0	0	0	0	0	0	0	0	0	0	0	0	0	0	0	5	0	0	0	0	0	0	0	0	0	0	0	0	0	0	0	0	0	0	0	0	0	0
miR-370	0	0	0	0	0	0	0	0	0	0	0	0	0	0	0	0	0	0	0	0	0	0	0	0	0	4	0	0	0	0	0	0	0	0	0	0	0	0	0	0	0	0	0	0	0	0	0	0
miR-504	0	0	0	0	0	0	0	0	0	0	0	0	0	0	0	0	0	0	0	0	0	0	0	0	0	4	0	0	0	0	0	0	0	0	0	0	0	0	0	0	0	7	0	0	0	0	0	0
miR-483-3p.2	0	0	0	0	0	0	0	0	0	0	0	0	0	0	0	0	0	0	0	0	0	0	0	0	0	3	0	0	0	0	0	0	0	0	0	0	0	0	0	0	0	0	0	0	0	0	0	0
miR-6651-5p	0	0	0	0	0	0	0	0	0	0	0	0	0	0	0	0	0	0	0	0	0	0	0	0	0	3	0	0	0	0	0	0	0	0	0	0	0	0	0	0	0	0	0	0	2	0	0	0
miR-409-3p	0	0	0	0	0	0	0	0	0	0	0	0	0	0	0	0	0	0	0	0	0	0	0	0	0	2	0	5	0	0	0	0	0	0	0	0	0	0	0	0	0	0	0	0	0	0	0	0
miR-652-5p	0	0	0	0	0	0	0	0	0	0	0	0	0	0	0	0	0	0	0	0	0	0	0	0	0	2	0	0	0	0	0	0	0	0	0	0	0	0	0	0	0	0	0	0	0	0	0	0
miR-1246	0	0	0	0	0	0	0	0	0	0	0	0	0	0	0	0	0	0	0	0	0	0	0	0	0	1	0	0	0	0	0	0	0	0	0	0	0	0	0	0	0	0	0	0	0	0	0	0
miR-20a-3p	0	0	0	0	0	0	0	0	0	0	0	0	0	0	0	0	0	0	0	0	0	0	0	0	0	1	22	0	0	0	0	0	0	0	0	0	0	0	0	0	0	0	0	0	0	0	0	0
miR-323a-3p	0	0	0	0	0	0	0	0	0	0	0	0	0	0	0	0	0	0	0	0	0	0	0	0	0	1	0	0	0	0	0	0	0	0	0	0	0	0	0	0	0	0	0	0	0	0	0	0
miR-522-3p	0	0	0	0	0	0	0	0	0	0	0	0	0	0	0	0	0	0	0	0	0	0	0	0	0	0	165	0	0	0	0	0	0	0	0	0	0	0	0	0	0	0	0	0	0	0	0	0
miR-411	0	0	0	0	0	0	0	0	0	0	0	0	0	0	0	0	0	0	0	0	0	0	0	0	0	0	107	0	0	0	0	0	0	0	0	0	0	0	0	0	0	0	0	0	0	0	0	0
miR-873-5p/7179-3p	0	0	0	0	0	0	0	0	0	0	0	0	0	0	0	0	0	0	0	0	0	0	0	0	0	0	93	0	0	0	0	0	0	0	0	0	0	0	0	0	0	0	0	0	0	0	0	0
miR-505-3p.2	0	0	0	0	0	0	0	0	0	0	0	0	0	0	0	0	0	0	0	0	0	0	0	0	0	0	23	0	0	0	0	0	0	0	66	0	10	5	0	0	0	1	0	0	0	0	0	0
miR-4421/5699-3p	0	0	0	0	0	0	0	0	0	0	0	0	0	0	0	0	0	0	0	0	0	0	0	0	0	0	18	0	0	0	0	0	0	0	0	0	0	0	0	0	0	0	0	0	0	0	0	0
miR-590-3p	0	0	0	0	0	0	0	0	0	0	0	0	0	0	0	0	0	0	0	0	0	0	0	0	0	0	11	0	0	0	0	0	0	0	0	4	0	0	0	0	0	0	0	0	0	0	0	0
miR-412-5p	0	0	0	0	0	0	0	0	0	0	0	0	0	0	0	0	0	0	0	0	0	0	0	0	0	0	5	0	0	0	0	0	0	0	0	0	0	0	0	0	0	0	0	0	0	0	0	0
miR-215	0	0	0	0	0	0	0	0	0	0	0	0	0	0	0	0	0	0	0	0	0	0	0	0	0	0	2	0	0	0	0	0	0	0	0	0	0	0	0	0	0	0	0	0	0	0	0	0
miR-425-3p	0	0	0	0	0	0	0	0	0	0	0	0	0	0	0	0	0	0	0	0	0	0	0	0	0	0	2	0	0	0	0	0	30	0	0	0	0	0	0	0	0	20	0	0	0	0	0	0
miR-539-3p	0	0	0	0	0	0	0	0	0	0	0	0	0	0	0	0	0	0	0	0	0	0	0	0	0	0	2	0	0	0	0	0	0	0	0	0	0	0	0	0	0	0	0	0	0	0	0	0
miR-205-3p	0	0	0	0	0	0	0	0	0	0	0	0	0	0	0	0	0	0	0	0	0	0	0	0	0	0	1	0	0	0	0	0	0	1059	469	451	433	385	0	0	0	0	0	0	0	0	0	0
miR-2284x	0	0	0	0	0	0	0	0	0	0	0	0	0	0	0	0	0	0	0	0	0	0	0	0	0	0	1	0	0	0	0	0	0	0	0	0	0	0	0	0	0	0	0	0	0	0	0	0
miR-548aq-3p/548am-3p/548aj-3p/548ah-3p/548ae-3p/548j-3p/548x-3p	0	0	0	0	0	0	0	0	0	0	0	0	0	0	0	0	0	0	0	0	0	0	0	0	0	0	1	0	0	0	0	0	0	0	0	0	0	0	0	0	0	0	0	0	0	0	0	0
miR-758-3p	0	0	0	0	0	0	0	0	0	0	0	0	0	0	0	0	0	0	0	0	0	0	0	0	0	0	1	3	0	0	0	0	0	0	0	0	0	0	0	0	0	0	0	0	0	0	0	0
miR-7a-1-3p	0	0	0	0	0	0	0	0	0	0	0	0	0	0	0	0	0	0	0	0	0	0	0	0	0	0	1	0	0	0	0	0	0	0	0	0	0	0	0	0	0	0	0	0	0	0	0	0
miR-361-3p/7200-5p	0	0	0	0	0	0	0	0	0	0	0	0	0	0	0	0	0	0	0	0	0	0	0	0	0	0	0	61	0	0	0	0	0	0	0	0	0	0	0	0	0	0	0	0	0	0	0	0
miR-337-5p	0	0	0	0	0	0	0	0	0	0	0	0	0	0	0	0	0	0	0	0	0	0	0	0	0	0	0	19	0	0	0	0	0	0	0	0	0	0	0	0	0	0	0	0	0	0	0	0
let-7f-2-3p/1185-3p	0	0	0	0	0	0	0	0	0	0	0	0	0	0	0	0	0	0	0	0	0	0	0	0	0	0	0	17	0	0	0	0	0	0	0	0	0	0	0	0	0	0	0	0	0	0	0	0
miR-664a-3p	0	0	0	0	0	0	0	0	0	0	0	0	0	0	0	0	0	0	0	0	0	0	0	0	0	0	0	17	0	0	0	0	0	0	0	0	0	0	0	0	0	0	0	0	0	0	0	0
miR-889-3p	0	0	0	0	0	0	0	0	0	0	0	0	0	0	0	0	0	0	0	0	0	0	0	0	0	0	0	15	0	0	0	0	0	0	0	0	0	0	0	0	0	0	0	0	0	0	0	0
miR-331-5p/6973b-5p	0	0	0	0	0	0	0	0	0	0	0	0	0	0	0	0	0	0	0	0	0	0	0	0	0	0	0	12	0	0	0	0	0	0	0	0	0	0	0	0	0	0	0	0	0	0	0	0
miR-7198-3p	0	0	0	0	0	0	0	0	0	0	0	0	0	0	0	0	0	0	0	0	0	0	0	0	0	0	0	12	0	0	0	0	0	0	0	0	0	0	0	0	0	0	0	0	0	0	0	0
miR-7184-3p	0	0	0	0	0	0	0	0	0	0	0	0	0	0	0	0	0	0	0	0	0	0	0	0	0	0	0	10	0	0	0	0	0	0	0	0	0	0	0	0	0	0	0	0	0	0	0	0
miR-3077-3p	0	0	0	0	0	0	0	0	0	0	0	0	0	0	0	0	0	0	0	0	0	0	0	0	0	0	0	9	0	340	0	0	0	0	0	0	0	0	0	0	0	0	0	0	0	0	0	0
miR-628	0	0	0	0	0	0	0	0	0	0	0	0	0	0	0	0	0	0	0	0	0	0	0	0	0	0	0	5	0	0	0	0	0	0	0	0	0	0	0	0	0	0	0	0	0	0	0	0
miR-487-3p	0	0	0	0	0	0	0	0	0	0	0	0	0	0	0	0	0	0	0	0	0	0	0	0	0	0	0	4	0	0	0	0	0	0	0	0	0	0	0	0	0	0	0	0	0	0	0	0
miR-3557-5p	0	0	0	0	0	0	0	0	0	0	0	0	0	0	0	0	0	0	0	0	0	0	0	0	0	0	0	2	0	0	0	0	0	0	0	0	0	0	0	0	0	0	0	0	0	0	0	0
miR-493-5p	0	0	0	0	0	0	0	0	0	0	0	0	0	0	0	0	0	0	0	0	0	0	0	0	0	0	0	2	0	0	0	0	0	0	0	0	0	0	0	0	0	0	0	0	0	0	0	0
miR-1973	0	0	0	0	0	0	0	0	0	0	0	0	0	0	0	0	0	0	0	0	0	0	0	0	0	0	0	1	0	0	0	0	0	0	0	0	0	0	0	0	0	0	0	0	0	0	0	0
miR-486-3p	0	0	0	0	0	0	0	0	0	0	0	0	0	0	0	0	0	0	0	0	0	0	0	0	0	0	0	1	0	0	0	0	0	0	0	0	0	0	0	0	0	0	0	0	0	0	0	0
miR-291-3p	0	0	0	0	0	0	0	0	0	0	0	0	0	0	0	0	0	0	0	0	0	0	0	0	0	0	0	0	42	1296	188	466	0	0	0	0	0	0	107	154	293	157	4	130	1	0	0	0
miR-880-3p	0	0	0	0	0	0	0	0	0	0	0	0	0	0	0	0	0	0	0	0	0	0	0	0	0	0	0	0	32	2030	604	82	0	0	0	0	0	0	0	0	0	0	1	2	1	0	0	0
miR-1948-3p	0	0	0	0	0	0	0	0	0	0	0	0	0	0	0	0	0	0	0	0	0	0	0	0	0	0	0	0	30	0	0	0	0	0	0	0	0	0	0	0	0	0	0	0	0	0	0	0
miR-465abc-3p	0	0	0	0	0	0	0	0	0	0	0	0	0	0	0	0	0	0	0	0	0	0	0	0	0	0	0	0	20	240	82	735	0	0	0	0	0	0	0	0	0	0	3	5	3	0	0	0
miR-7018-3p/7023-3p/7068-3p	0	0	0	0	0	0	0	0	0	0	0	0	0	0	0	0	0	0	0	0	0	0	0	0	0	0	0	0	5	19	65	73	6	0	0	0	0	0	0	0	0	0	0	0	0	0	0	0
miR-1247-5p	0	0	0	0	0	0	0	0	0	0	0	0	0	0	0	0	0	0	0	0	0	0	0	0	0	0	0	0	1	71	0	1	0	0	0	0	0	0	0	0	0	0	0	1	0	0	0	0
miR-293-3p	0	0	0	0	0	0	0	0	0	0	0	0	0	0	0	0	0	0	0	0	0	0	0	0	0	0	0	0	1	745	30	37	0	0	0	0	0	0	0	0	0	0	0	1	0	0	0	0
miR-365-5p	0	0	0	0	0	0	0	0	0	0	0	0	0	0	0	0	0	0	0	0	0	0	0	0	0	0	0	0	1	0	0	0	0	0	0	0	0	0	0	0	0	0	0	0	0	0	0	0
miR-741-5p	0	0	0	0	0	0	0	0	0	0	0	0	0	0	0	0	0	0	0	0	0	0	0	0	0	0	0	0	0	359	0	0	0	0	0	0	0	0	0	0	0	0	0	0	0	0	0	0
miR-139-3p	0	0	0	0	0	0	0	0	0	0	0	0	0	0	0	0	0	0	0	0	0	0	0	0	0	0	0	0	0	248	9	0	0	0	35	0	0	7	0	0	0	0	0	0	1	0	0	0
miR-103-2-5p	0	0	0	0	0	0	0	0	0	0	0	0	0	0	0	0	0	0	0	0	0	0	0	0	0	0	0	0	0	202	0	0	0	0	0	0	0	0	0	0	0	0	0	0	0	0	0	0
miR-292b-5p/294-5p	0	0	0	0	0	0	0	0	0	0	0	0	0	0	0	0	0	0	0	0	0	0	0	0	0	0	0	0	0	157	0	0	0	0	0	0	0	0	0	0	0	0	0	0	0	0	0	0
miR-881-3p	0	0	0	0	0	0	0	0	0	0	0	0	0	0	0	0	0	0	0	0	0	0	0	0	0	0	0	0	0	65	0	423	0	0	0	0	0	0	0	0	0	0	0	2	2	0	1	0
miR-433	0	0	0	0	0	0	0	0	0	0	0	0	0	0	0	0	0	0	0	0	0	0	0	0	0	0	0	0	0	60	0	0	0	0	0	0	0	0	0	0	0	0	0	0	0	0	0	0
miR-871-5p	0	0	0	0	0	0	0	0	0	0	0	0	0	0	0	0	0	0	0	0	0	0	0	0	0	0	0	0	0	57	8	172	0	0	0	0	0	0	0	0	0	0	3	3	2	0	0	0
miR-434-5p	0	0	0	0	0	0	0	0	0	0	0	0	0	0	0	0	0	0	0	0	0	0	0	0	0	0	0	0	0	34	0	0	0	0	0	0	0	0	0	0	0	0	0	3	0	0	0	0
miR-434-3p	0	0	0	0	0	0	0	0	0	0	0	0	0	0	0	0	0	0	0	0	0	0	0	0	0	0	0	0	0	30	0	0	0	0	0	0	0	2	0	0	0	0	0	2	0	0	0	0
miR-541-5p	0	0	0	0	0	0	0	0	0	0	0	0	0	0	0	0	0	0	0	0	0	0	0	0	0	0	0	0	0	26	461	0	0	0	0	0	0	0	0	0	0	0	1	109	149	0	0	0
miR-1964-3p	0	0	0	0	0	0	0	0	0	0	0	0	0	0	0	0	0	0	0	0	0	0	0	0	0	0	0	0	0	13	0	0	0	0	0	0	0	0	0	0	0	0	0	0	0	0	0	0
miR-471-5p	0	0	0	0	0	0	0	0	0	0	0	0	0	0	0	0	0	0	0	0	0	0	0	0	0	0	0	0	0	12	0	0	100	0	0	0	0	0	0	0	0	0	7	53	1	0	0	0
miR-17-3p/191-3p	0	0	0	0	0	0	0	0	0	0	0	0	0	0	0	0	0	0	0	0	0	0	0	0	0	0	0	0	0	9	0	0	0	0	0	0	0	0	0	0	0	0	0	0	0	0	0	0
miR-412	0	0	0	0	0	0	0	0	0	0	0	0	0	0	0	0	0	0	0	0	0	0	0	0	0	0	0	0	0	9	0	0	0	0	0	0	0	0	0	0	0	0	0	0	0	0	0	0
miR-872-3p	0	0	0	0	0	0	0	0	0	0	0	0	0	0	0	0	0	0	0	0	0	0	0	0	0	0	0	0	0	9	601	0	0	0	0	0	0	0	0	0	0	0	0	0	0	0	0	0
miR-3547-3p	0	0	0	0	0	0	0	0	0	0	0	0	0	0	0	0	0	0	0	0	0	0	0	0	0	0	0	0	0	4	0	0	0	0	0	0	0	0	0	0	0	0	0	0	0	0	0	0
miR-1949/5618-3p	0	0	0	0	0	0	0	0	0	0	0	0	0	0	0	0	0	0	0	0	0	0	0	0	0	0	0	0	0	3	0	0	0	0	0	0	0	0	0	0	0	0	0	0	0	0	0	0
miR-547-3p	0	0	0	0	0	0	0	0	0	0	0	0	0	0	0	0	0	0	0	0	0	0	0	0	0	0	0	0	0	3	0	3	0	0	0	0	0	0	0	0	0	0	5	8	5	0	0	0
miR-103a-2-5p	0	0	0	0	0	0	0	0	0	0	0	0	0	0	0	0	0	0	0	0	0	0	0	0	0	0	0	0	0	2	0	0	0	0	0	0	0	0	0	0	0	0	0	0	0	0	0	0
miR-1981-5p	0	0	0	0	0	0	0	0	0	0	0	0	0	0	0	0	0	0	0	0	0	0	0	0	0	0	0	0	0	2	0	0	0	0	0	0	0	0	0	0	0	0	0	0	0	0	0	0
miR-873-5p.2	0	0	0	0	0	0	0	0	0	0	0	0	0	0	0	0	0	0	0	0	0	0	0	0	0	0	0	0	0	2	0	0	0	0	0	0	83	0	0	0	0	0	0	0	0	0	0	0
miR-3073b-3p	0	0	0	0	0	0	0	0	0	0	0	0	0	0	0	0	0	0	0	0	0	0	0	0	0	0	0	0	0	1	0	0	0	0	0	0	0	0	0	0	0	0	0	0	0	0	0	0
miR-342-5p	0	0	0	0	0	0	0	0	0	0	0	0	0	0	0	0	0	0	0	0	0	0	0	0	0	0	0	0	0	1	0	0	0	0	0	0	0	0	0	0	0	0	0	0	0	0	0	0
miR-873a-3p	0	0	0	0	0	0	0	0	0	0	0	0	0	0	0	0	0	0	0	0	0	0	0	0	0	0	0	0	0	0	413	0	0	0	0	0	0	0	0	0	0	0	0	0	0	0	0	0
miR-7035-3p	0	0	0	0	0	0	0	0	0	0	0	0	0	0	0	0	0	0	0	0	0	0	0	0	0	0	0	0	0	0	366	0	0	0	0	0	0	0	0	0	0	0	0	0	0	0	0	0
miR-8114	0	0	0	0	0	0	0	0	0	0	0	0	0	0	0	0	0	0	0	0	0	0	0	0	0	0	0	0	0	0	242	0	0	0	0	0	0	0	0	0	0	0	0	0	0	0	0	0
miR-501-5p	0	0	0	0	0	0	0	0	0	0	0	0	0	0	0	0	0	0	0	0	0	0	0	0	0	0	0	0	0	0	5	0	0	0	0	0	0	0	0	0	0	0	0	0	0	0	0	0
miR-328-3p	0	0	0	0	0	0	0	0	0	0	0	0	0	0	0	0	0	0	0	0	0	0	0	0	0	0	0	0	0	0	2	2	9	0	0	0	0	0	0	0	0	0	0	0	2	0	0	0
miR-17-3p/20-3p/106-3p	0	0	0	0	0	0	0	0	0	0	0	0	0	0	0	0	0	0	0	0	0	0	0	0	0	0	0	0	0	0	1	0	0	0	0	0	0	0	0	0	0	0	0	0	0	0	0	0
miR-503-3p	0	0	0	0	0	0	0	0	0	0	0	0	0	0	0	0	0	0	0	0	0	0	0	0	0	0	0	0	0	0	1	0	0	0	0	0	0	0	0	0	0	0	0	0	53	0	0	0
miR-3105-3p	0	0	0	0	0	0	0	0	0	0	0	0	0	0	0	0	0	0	0	0	0	0	0	0	0	0	0	0	0	0	0	319	0	0	0	0	0	0	0	0	0	0	0	0	0	0	0	0
miR-672-5p	0	0	0	0	0	0	0	0	0	0	0	0	0	0	0	0	0	0	0	0	0	0	0	0	0	0	0	0	0	0	0	80	0	0	0	0	0	0	0	0	0	0	5	0	0	0	0	0
miR-183-3p	0	0	0	0	0	0	0	0	0	0	0	0	0	0	0	0	0	0	0	0	0	0	0	0	0	0	0	0	0	0	0	8	0	0	0	0	0	0	0	0	0	0	0	0	0	0	0	0
miR-676-5p	0	0	0	0	0	0	0	0	0	0	0	0	0	0	0	0	0	0	0	0	0	0	0	0	0	0	0	0	0	0	0	7	0	0	0	0	0	0	0	0	0	0	0	0	0	0	0	0
miR-1941-5p	0	0	0	0	0	0	0	0	0	0	0	0	0	0	0	0	0	0	0	0	0	0	0	0	0	0	0	0	0	0	0	4	0	0	0	0	0	0	0	0	0	0	0	0	0	0	0	0
miR-1981-3p	0	0	0	0	0	0	0	0	0	0	0	0	0	0	0	0	0	0	0	0	0	0	0	0	0	0	0	0	0	0	0	4	0	0	0	0	0	0	0	0	0	0	0	0	0	0	0	0
miR-350	0	0	0	0	0	0	0	0	0	0	0	0	0	0	0	0	0	0	0	0	0	0	0	0	0	0	0	0	0	0	0	4	0	0	0	0	0	0	0	0	0	0	0	0	0	0	0	0
miR-379	0	0	0	0	0	0	0	0	0	0	0	0	0	0	0	0	0	0	0	0	0	0	0	0	0	0	0	0	0	0	0	0	31	0	0	0	0	0	0	0	0	0	0	0	0	0	0	0
miR-489	0	0	0	0	0	0	0	0	0	0	0	0	0	0	0	0	0	0	0	0	0	0	0	0	0	0	0	0	0	0	0	0	0	349	375	582	431	447	0	0	0	0	0	0	0	0	0	0
miR-664	0	0	0	0	0	0	0	0	0	0	0	0	0	0	0	0	0	0	0	0	0	0	0	0	0	0	0	0	0	0	0	0	0	214	223	63	287	86	0	0	0	0	0	0	0	0	0	0
miR-129b-3p	0	0	0	0	0	0	0	0	0	0	0	0	0	0	0	0	0	0	0	0	0	0	0	0	0	0	0	0	0	0	0	0	0	45	6	7	0	5	0	0	0	0	0	0	0	0	0	0
miR-489-3p	0	0	0	0	0	0	0	0	0	0	0	0	0	0	0	0	0	0	0	0	0	0	0	0	0	0	0	0	0	0	0	0	0	1	0	0	0	0	0	0	0	0	0	0	0	0	0	0
miR-216b	0	0	0	0	0	0	0	0	0	0	0	0	0	0	0	0	0	0	0	0	0	0	0	0	0	0	0	0	0	0	0	0	0	0	14	18	0	0	0	0	0	0	0	0	0	0	0	0
miR-2320-3p	0	0	0	0	0	0	0	0	0	0	0	0	0	0	0	0	0	0	0	0	0	0	0	0	0	0	0	0	0	0	0	0	0	0	13	0	280	0	0	0	0	0	0	0	0	0	0	0
miR-505-3p	0	0	0	0	0	0	0	0	0	0	0	0	0	0	0	0	0	0	0	0	0	0	0	0	0	0	0	0	0	0	0	0	0	0	4	0	0	0	0	0	0	0	0	0	0	0	0	0
miR-3660	0	0	0	0	0	0	0	0	0	0	0	0	0	0	0	0	0	0	0	0	0	0	0	0	0	0	0	0	0	0	0	0	0	0	2	0	0	0	0	0	0	0	0	0	0	0	0	0
miR-3059-5p	0	0	0	0	0	0	0	0	0	0	0	0	0	0	0	0	0	0	0	0	0	0	0	0	0	0	0	0	0	0	0	0	0	0	0	55	0	205	0	0	0	0	0	0	0	0	0	0
miR-324-3p	0	0	0	0	0	0	0	0	0	0	0	0	0	0	0	0	0	0	0	0	0	0	0	0	0	0	0	0	0	0	0	0	0	0	0	4	0	0	0	0	0	0	0	0	0	0	0	0
miR-93-3p	0	0	0	0	0	0	0	0	0	0	0	0	0	0	0	0	0	0	0	0	0	0	0	0	0	0	0	0	0	0	0	0	0	0	0	4	0	0	0	0	0	0	0	0	0	0	0	0
miR-200ab-5p	0	0	0	0	0	0	0	0	0	0	0	0	0	0	0	0	0	0	0	0	0	0	0	0	0	0	0	0	0	0	0	0	0	0	0	3	0	0	0	0	0	0	0	0	1	0	0	0
miR-671-5p	0	0	0	0	0	0	0	0	0	0	0	0	0	0	0	0	0	0	0	0	0	0	0	0	0	0	0	0	0	0	0	0	0	0	0	1	0	0	0	0	0	0	0	0	0	0	0	0
let-7i-3p	0	0	0	0	0	0	0	0	0	0	0	0	0	0	0	0	0	0	0	0	0	0	0	0	0	0	0	0	0	0	0	0	0	0	0	0	20	0	0	0	0	0	0	0	0	0	0	0
miR-129-3p	0	0	0	0	0	0	0	0	0	0	0	0	0	0	0	0	0	0	0	0	0	0	0	0	0	0	0	0	0	0	0	0	0	0	0	0	6	0	0	0	0	0	0	0	0	0	0	0
miR-129b-5p	0	0	0	0	0	0	0	0	0	0	0	0	0	0	0	0	0	0	0	0	0	0	0	0	0	0	0	0	0	0	0	0	0	0	0	0	6	0	0	0	0	0	0	0	0	0	0	0
miR-216	0	0	0	0	0	0	0	0	0	0	0	0	0	0	0	0	0	0	0	0	0	0	0	0	0	0	0	0	0	0	0	0	0	0	0	0	0	43	0	0	0	0	0	0	0	0	0	0
miR-5100	0	0	0	0	0	0	0	0	0	0	0	0	0	0	0	0	0	0	0	0	0	0	0	0	0	0	0	0	0	0	0	0	0	0	0	0	0	5	0	0	0	0	0	0	0	0	0	0
miR-26-3p	0	0	0	0	0	0	0	0	0	0	0	0	0	0	0	0	0	0	0	0	0	0	0	0	0	0	0	0	0	0	0	0	0	0	0	0	0	0	5	0	0	0	0	0	0	0	0	0
miR-153-5p	0	0	0	0	0	0	0	0	0	0	0	0	0	0	0	0	0	0	0	0	0	0	0	0	0	0	0	0	0	0	0	0	0	0	0	0	0	0	0	6	0	0	0	0	0	0	0	0
miR-377-5p/672-5p	0	0	0	0	0	0	0	0	0	0	0	0	0	0	0	0	0	0	0	0	0	0	0	0	0	0	0	0	0	0	0	0	0	0	0	0	0	0	0	1	0	0	484	97	603	0	0	0
miR-191	0	0	0	0	0	0	0	0	0	0	0	0	0	0	0	0	0	0	0	0	0	0	0	0	0	0	0	0	0	0	0	0	0	0	0	0	0	0	0	0	0	0	0	0	0	0	0	0
miR-99/100	0	0	0	0	0	0	0	0	0	0	0	0	0	0	0	0	0	0	0	0	0	0	0	0	0	0	0	0	0	0	0	0	0	0	0	0	0	0	0	0	0	0	0	0	0	0	0	0
miR-25/32/92/367	0	0	0	0	0	0	0	0	0	0	0	0	0	0	0	0	0	0	0	0	0	0	0	0	0	0	0	0	0	0	0	0	0	0	0	0	0	0	0	0	0	0	0	0	0	0	0	0
miR-30-5p/384-5p	0	0	0	0	0	0	0	0	0	0	0	0	0	0	0	0	0	0	0	0	0	0	0	0	0	0	0	0	0	0	0	0	0	0	0	0	0	0	0	0	0	0	0	0	0	0	0	0
miR-10	0	0	0	0	0	0	0	0	0	0	0	0	0	0	0	0	0	0	0	0	0	0	0	0	0	0	0	0	0	0	0	0	0	0	0	0	0	0	0	0	0	0	0	0	0	0	0	0
miR-124-3p.2	0	0	0	0	0	0	0	0	0	0	0	0	0	0	0	0	0	0	0	0	0	0	0	0	0	0	0	0	0	0	0	0	0	0	0	0	0	0	0	0	0	1	0	0	0	0	0	0
miR-125-5p	0	0	0	0	0	0	0	0	0	0	0	0	0	0	0	0	0	0	0	0	0	0	0	0	0	0	0	0	0	0	0	0	0	0	0	0	0	0	0	0	0	0	0	0	0	0	0	0
miR-151	0	0	0	0	0	0	0	0	0	0	0	0	0	0	0	0	0	0	0	0	0	0	0	0	0	0	0	0	0	0	0	0	0	0	0	0	0	0	0	0	0	0	0	0	0	0	0	0
miR-15-5p/16-5p/195-5p/322-5p/497-5p	0	0	0	0	0	0	0	0	0	0	0	0	0	0	0	0	0	0	0	0	0	0	0	0	0	0	0	0	0	0	0	0	0	0	0	0	0	0	0	0	0	0	0	0	0	0	0	0
miR-1839	0	0	0	0	0	0	0	0	0	0	0	0	0	0	0	0	0	0	0	0	0	0	0	0	0	0	0	0	0	0	0	0	0	0	0	0	0	0	0	0	0	0	0	0	0	0	0	0
miR-26	0	0	0	0	0	0	0	0	0	0	0	0	0	0	0	0	0	0	0	0	0	0	0	0	0	0	0	0	0	0	0	0	0	0	0	0	0	0	0	0	0	0	0	0	0	0	0	0
miR-291-3p/294-3p/295-3p/302-3p	0	0	0	0	0	0	0	0	0	0	0	0	0	0	0	0	0	0	0	0	0	0	0	0	0	0	0	0	0	0	0	0	0	0	0	0	0	0	0	0	0	0	0	0	0	0	0	0
miR-219-1-3p	0	0	0	0	0	0	0	0	0	0	0	0	0	0	0	0	0	0	0	0	0	0	0	0	0	0	0	0	0	0	0	0	0	0	0	0	0	0	0	0	12	0	0	0	0	0	0	0
miR-1-3p/206	0	0	0	0	0	0	0	0	0	0	0	0	0	0	0	0	0	0	0	0	0	0	0	0	0	0	0	0	0	0	0	0	0	0	0	0	0	0	0	0	3	0	0	0	0	0	0	0
miR-7975	0	0	0	0	0	0	0	0	0	0	0	0	0	0	0	0	0	0	0	0	0	0	0	0	0	0	0	0	0	0	0	0	0	0	0	0	0	0	0	0	2	0	0	0	1	0	0	0
miR-511-5p/532-5p	0	0	0	0	0	0	0	0	0	0	0	0	0	0	0	0	0	0	0	0	0	0	0	0	0	0	0	0	0	0	0	0	0	0	0	0	0	0	0	0	1	0	0	0	0	0	0	0
miR-7398d-3p	0	0	0	0	0	0	0	0	0	0	0	0	0	0	0	0	0	0	0	0	0	0	0	0	0	0	0	0	0	0	0	0	0	0	0	0	0	0	0	0	1	0	0	0	0	0	0	0
miR-127-5p	0	0	0	0	0	0	0	0	0	0	0	0	0	0	0	0	0	0	0	0	0	0	0	0	0	0	0	0	0	0	0	0	0	0	0	0	0	0	0	0	0	26	0	0	0	0	0	0
miR-29-5p/6131	0	0	0	0	0	0	0	0	0	0	0	0	0	0	0	0	0	0	0	0	0	0	0	0	0	0	0	0	0	0	0	0	0	0	0	0	0	0	0	0	0	1	0	0	0	0	0	0
miR-3591	0	0	0	0	0	0	0	0	0	0	0	0	0	0	0	0	0	0	0	0	0	0	0	0	0	0	0	0	0	0	0	0	0	0	0	0	0	0	0	0	0	1	0	0	0	0	0	0
miR-7843-3p	0	0	0	0	0	0	0	0	0	0	0	0	0	0	0	0	0	0	0	0	0	0	0	0	0	0	0	0	0	0	0	0	0	0	0	0	0	0	0	0	0	1	0	0	0	0	0	0
miR-295-3p	0	0	0	0	0	0	0	0	0	0	0	0	0	0	0	0	0	0	0	0	0	0	0	0	0	0	0	0	0	0	0	0	0	0	0	0	0	0	0	0	0	0	344	2	4	0	0	0
miR-743-5p/871-5p/881-5p	0	0	0	0	0	0	0	0	0	0	0	0	0	0	0	0	0	0	0	0	0	0	0	0	0	0	0	0	0	0	0	0	0	0	0	0	0	0	0	0	0	0	47	65	11	0	0	0
miR-3551-5p	0	0	0	0	0	0	0	0	0	0	0	0	0	0	0	0	0	0	0	0	0	0	0	0	0	0	0	0	0	0	0	0	0	0	0	0	0	0	0	0	0	0	19	1	0	0	0	0
miR-3580-3p	0	0	0	0	0	0	0	0	0	0	0	0	0	0	0	0	0	0	0	0	0	0	0	0	0	0	0	0	0	0	0	0	0	0	0	0	0	0	0	0	0	0	6	27	2	0	0	0
miR-2404	0	0	0	0	0	0	0	0	0	0	0	0	0	0	0	0	0	0	0	0	0	0	0	0	0	0	0	0	0	0	0	0	0	0	0	0	0	0	0	0	0	0	5	0	0	0	0	0
miR-463-5p	0	0	0	0	0	0	0	0	0	0	0	0	0	0	0	0	0	0	0	0	0	0	0	0	0	0	0	0	0	0	0	0	0	0	0	0	0	0	0	0	0	0	3	287	223	0	0	0
miR-743b-5p	0	0	0	0	0	0	0	0	0	0	0	0	0	0	0	0	0	0	0	0	0	0	0	0	0	0	0	0	0	0	0	0	0	0	0	0	0	0	0	0	0	0	3	107	15	0	0	0
miR-1839-3p	0	0	0	0	0	0	0	0	0	0	0	0	0	0	0	0	0	0	0	0	0	0	0	0	0	0	0	0	0	0	0	0	0	0	0	0	0	0	0	0	0	0	2	0	0	0	0	0
miR-154-3p	0	0	0	0	0	0	0	0	0	0	0	0	0	0	0	0	0	0	0	0	0	0	0	0	0	0	0	0	0	0	0	0	0	0	0	0	0	0	0	0	0	0	1	2	0	0	0	0
miR-28-5p/708-5p	0	0	0	0	0	0	0	0	0	0	0	0	0	0	0	0	0	0	0	0	0	0	0	0	0	0	0	0	0	0	0	0	0	0	0	0	0	0	0	0	0	0	1	0	0	0	0	0
miR-32-3p	0	0	0	0	0	0	0	0	0	0	0	0	0	0	0	0	0	0	0	0	0	0	0	0	0	0	0	0	0	0	0	0	0	0	0	0	0	0	0	0	0	0	1	131	20	0	0	0
miR-3475-3p/6972-5p	0	0	0	0	0	0	0	0	0	0	0	0	0	0	0	0	0	0	0	0	0	0	0	0	0	0	0	0	0	0	0	0	0	0	0	0	0	0	0	0	0	0	1	0	0	0	0	0
miR-7217-3p	0	0	0	0	0	0	0	0	0	0	0	0	0	0	0	0	0	0	0	0	0	0	0	0	0	0	0	0	0	0	0	0	0	0	0	0	0	0	0	0	0	0	1	1	1	0	0	0
miR-34/449-5p	0	0	0	0	0	0	0	0	0	0	0	0	0	0	0	0	0	0	0	0	0	0	0	0	0	0	0	0	0	0	0	0	0	0	0	0	0	0	0	0	0	0	0	238	124	0	0	0
miR-376b-5p/376c-5p	0	0	0	0	0	0	0	0	0	0	0	0	0	0	0	0	0	0	0	0	0	0	0	0	0	0	0	0	0	0	0	0	0	0	0	0	0	0	0	0	0	0	0	84	0	0	0	0
miR-299a-5p	0	0	0	0	0	0	0	0	0	0	0	0	0	0	0	0	0	0	0	0	0	0	0	0	0	0	0	0	0	0	0	0	0	0	0	0	0	0	0	0	0	0	0	55	0	0	0	0
miR-496-3p	0	0	0	0	0	0	0	0	0	0	0	0	0	0	0	0	0	0	0	0	0	0	0	0	0	0	0	0	0	0	0	0	0	0	0	0	0	0	0	0	0	0	0	4	0	0	0	0
miR-1/206/613	0	0	0	0	0	0	0	0	0	0	0	0	0	0	0	0	0	0	0	0	0	0	0	0	0	0	0	0	0	0	0	0	0	0	0	0	0	0	0	0	0	0	0	1	0	0	0	0
miR-297bc-3p/466ade-3p/467g	0	0	0	0	0	0	0	0	0	0	0	0	0	0	0	0	0	0	0	0	0	0	0	0	0	0	0	0	0	0	0	0	0	0	0	0	0	0	0	0	0	0	0	1	0	0	0	0
miR-456-3p	0	0	0	0	0	0	0	0	0	0	0	0	0	0	0	0	0	0	0	0	0	0	0	0	0	0	0	0	0	0	0	0	0	0	0	0	0	0	0	0	0	0	0	0	0	11	0	0
miR-18-3p/7069-3p	0	0	0	0	0	0	0	0	0	0	0	0	0	0	0	0	0	0	0	0	0	0	0	0	0	0	0	0	0	0	0	0	0	0	0	0	0	0	0	0	0	0	0	0	0	1	0	0
miR-130ac-5p	0	0	0	0	0	0	0	0	0	0	0	0	0	0	0	0	0	0	0	0	0	0	0	0	0	0	0	0	0	0	0	0	0	0	0	0	0	0	0	0	0	0	0	0	0	0	102	0
miR-1416-5p	0	0	0	0	0	0	0	0	0	0	0	0	0	0	0	0	0	0	0	0	0	0	0	0	0	0	0	0	0	0	0	0	0	0	0	0	0	0	0	0	0	0	0	0	0	0	78	0
let-7j-3p	0	0	0	0	0	0	0	0	0	0	0	0	0	0	0	0	0	0	0	0	0	0	0	0	0	0	0	0	0	0	0	0	0	0	0	0	0	0	0	0	0	0	0	0	0	0	7	0
miR-2954	0	0	0	0	0	0	0	0	0	0	0	0	0	0	0	0	0	0	0	0	0	0	0	0	0	0	0	0	0	0	0	0	0	0	0	0	0	0	0	0	0	0	0	0	0	0	1	0
miR-4677-3p	0	0	0	0	0	0	0	0	0	0	0	0	0	0	0	0	0	0	0	0	0	0	0	0	0	0	0	0	0	0	0	0	0	0	0	0	0	0	0	0	0	0	0	0	0	0	1	0
miR-203-3p.2	0	0	0	0	0	0	0	0	0	0	0	0	0	0	0	0	0	0	0	0	0	0	0	0	0	0	0	0	0	0	0	0	0	0	0	0	0	0	0	0	0	0	0	0	0	0	0	29

## Sheet: Table S5
Table S5: The expression levels of piRNA pathway genes (TPM)
Gene	Human1	Human2	Human3	Human4	Human5	Monkey1	Monkey2	Monkey3	Monkey4	Rabbit1	Rabbit2	Rabbit3	Rabbit4	GuineaPig1	GuineaPig2	GuineaPig3	Mouse1	Mouse2	Mouse3	Mouse4	Mouse5	Rat1	Rat2	Rat3	Rat4	Rat5	ChineseHamster1	ChineseHamster2	ChineseHamster3	ChineseHamster4	ChineseHamster5	GoldenHamster1	GoldenHamster2	GoldenHamster3	GoldenHamster4	Dog1	Dog2	Dog3	Pig1	Pig2	Pig3	Pig4	Pig5	Goat1	Goat2	Goat3	Zebrafish1	Zebrafish2	Zebrafish3
HENMT1	1059.36	1073.24	624.85	732.16	664.75	455.49	461.35	399.85	523.06	16102.6	15068.5	12862.4	11865.1	91.66	229.94	273.91	14.44	5.38	8.78	6.43	7.22	0	0	11.47	12.53	3.24	2.9	0.21	6.57	3.23	2.85	17.48	50.42	59.16	99.45	1116.12	1509.21	1008.15	2245.57	2241.29	2267.09	1928.72	2211.84	0	0	2.15	0.98	3.33	1.75
GTSF1	231.18	97.98	884.89	963.67	952.85	877.68	774.04	1603.16	1622.87	52.28	68.48	85.94	87.49	313.74	1195.25	1399.29	109.98	131.39	110.26	121.22	122.87	1434.92	1399.85	1510.25	1395.49	1345.27	427.7	471.89	307.65	354.92	471.65	169.13	260.3	155.93	161.19	486.87	610.16	552.83	175.25	143.51	114.93	176.87	173.05	174.5	93	94.48	616.51	720.5	688.68
MAEL	475.39	311.7	270.97	334.16	306.98	915.48	1290.86	1062.38	927.33	361.05	514.44	563.84	570.7	109.44	517.59	601.93	3.5	2.33	2.01	2.98	2.42	22.05	11.88	3.73	10.21	0	247.95	255.2	200.61	241.05	243.88	39.42	0	28.54	0	17.84	14.11	9.2	570.2	635.28	659.56	579.74	533.11	222.83	152.87	138.95	NA	NA	NA
PNLDC1	71.86	40.95	187.73	269.38	273.26	19.03	9.57	2.27	17.68	455.4	395.21	563.96	644.11	84.72	797.89	840.83	0	0	0	0	1.25	12.82	7.67	15.5	4.71	6.83	275.85	244.29	221.79	232.75	223.18	116.64	90.92	83.29	182.45	13.1	47.78	12.65	8.57	15.85	18.44	23.76	13.96	49.86	74.66	77.77	NA	NA	NA
PIWIL3	48.23	38.44	114.23	119.8	87.03	38.46	48.38	8.14	29.07	3.54	6.53	7.11	1.8	132.05	174.2	190.13	NA	NA	NA	NA	NA	NA	NA	NA	NA	NA	0	0.43	0	0	0.4	1.17	16.27	0.68	5.79	38.37	58.09	61.31	54.38	43.48	46.89	43.36	29.56	75.74	51.23	44.76	NA	NA	NA
DDX39B	4.62	8.31	102.92	96	113.35	6.21	23.58	9.38	31.64	51.89	49.35	42.51	67.89	0.33	542.47	557.08	1.75	2.03	2.36	1.28	1.64	21.31	45.42	38.52	34.22	24.68	248.55	241.7	233.6	266.03	269.02	36.7	31.71	3.74	16.83	3.63	3.33	0	13.2	30.12	20.62	20.14	15.73	1.58	3.62	10.13	26.88	18.44	23.81
TDRD1	67.56	97.46	22.06	26.07	27.47	47.79	24.64	25.87	46.47	102.38	166.12	135.16	90.34	166.62	95.78	121.79	10.68	19.84	9.17	8.41	9.55	358.74	285.28	225.25	274.36	291.9	347.24	297.9	338.76	338.2	333.89	37.69	43.16	33.05	72.58	101.93	121.99	93.07	88.16	95.36	132.51	71.97	62.32	81.18	125.01	72.39	51.18	35.37	39.63
FKBP6	43.54	29.34	20.32	17.53	21.82	370.22	557.55	317.71	423.7	32.97	21.34	31.82	53.05	73.32	108.03	106.67	0	8.4	3.23	2.24	4.04	18.76	4.69	40.98	46.27	13.51	40.32	69.32	87.67	47.33	79.66	5.46	10.61	6.31	1.85	758.36	1040.87	1047.32	1003.43	771.73	1001.02	1085.44	783.36	69.65	46.62	80.24	4.9	10.57	13.66
RNF17	30.29	28.96	15.58	25.09	15.49	251.09	184.42	243.76	280.48	26.49	25.33	20.07	20.8	28.49	34.88	40.75	207.05	210.17	153.93	141.94	180.82	234.41	112.77	161.33	160.59	185.74	83.47	91.94	87.74	93.57	86.91	41.08	49.42	31.73	61.65	40.92	31.07	22.73	51.27	40.04	71.15	72.11	42.93	41.16	33.63	22.84	27.5	28.82	25.74
TDRD7	18.84	27.4	14.83	20.18	16.53	74.48	55.54	84.65	75.46	4.07	1.38	13.43	8.64	0	10.32	14.61	0.41	0	0	1.03	0.76	0.73	0	3.43	0	0	17.92	17.53	14.45	15.48	14.36	9.31	18.34	20.46	23.26	9.1	16.19	10.85	9.06	8.66	12.62	2.47	4.1	336.13	372.12	280.43	NA	NA	NA
TDRD6	23.83	26.65	12.16	16.49	16.26	98.71	68.35	85.54	81.95	0	0.01	0	0	0	0	0	0	0	1.66	0	0	0	0	0	0	0	0	0	0	0	0	0	0	0	0	0	0	0	17.2	18.59	38.58	14.67	13.84	17.44	16.23	17.41	50.9	57.49	62.67
TDRKH	7.43	6.97	15.08	24.08	16.48	0	1.93	0	0	45.48	43.03	96.15	42.49	1228.23	665.44	899.49	2.29	4.57	12.15	8.53	11.55	114.12	147.07	134.23	123.31	135.1	114.92	99.37	179.45	79.09	134.24	368.21	361.49	321.27	363.63	83.1	167.39	164.21	77.62	97.96	60.7	65.73	83.82	37.55	37.75	31.57	66.66	66.49	76.97
PIWIL2	19.18	14.57	5.94	11.93	14.81	8.3	9.31	15.91	7.45	16.57	18.02	16.72	26.57	0	1.38	0.96	0.19	0	0	0	0	7.46	5.96	2.01	3.82	2.34	4.38	6.88	4.25	4.67	4.81	0	1.56	0.44	0	26.9	34.49	16.73	20.98	49.94	22.6	23.42	38.49	5.52	12.97	18.27	27.92	30.4	30.37
PIWIL1	11.66	21.82	7.1	5.15	5.43	19.39	22.69	16.13	19.51	0	0	1	0	290.27	149.16	82.02	7.25	12.53	7.01	6.84	13.01	82.9	135.11	121.06	106.54	80.7	3.27	3.55	4.15	3.65	5.82	45.62	18.52	9.9	38	19.43	18.46	20.79	69.92	75.52	60.55	83.53	51.86	106.95	40.49	71.07	25.93	33.38	25.58
SETDB1	6.65	1.63	3.85	5.69	7.36	33.41	13.74	18.41	17.85	54.45	50	42.56	54.7	0.92	17.74	10.44	19.44	58.33	22.36	23.05	27.86	52.48	58.33	49.59	31.89	28.43	63.97	59.9	60.78	67.08	68.57	61.88	60.3	129.69	88.89	7.18	11.9	21.79	111.92	129.07	101.92	103.12	105.31	16.88	28.61	49.75	47.13	52.47	63.61
PLD6	3.53	6.28	3.76	0.77	2.37	0.69	0	0	0	0	0	0	0	90.57	146.82	126.15	3.9	6.19	4.25	8.79	4.19	0	0	0	0	0	0.27	9.41	1.3	7.53	10.24	0	26.57	18.67	24.24	0	2.98	0	0	0	0	1.62	0	0	0	0	79.08	89.26	91.55
TDRD9	3.21	5.11	2.83	2.88	1.35	2.43	6.5	7.7	3.04	2.97	2.76	5.73	5.47	20.26	5.36	10.67	1.26	1.52	1.6	1.3	0.84	0	0	0	0	0	15.45	10.23	6.03	10.84	10.11	0	0.96	0	2.55	7.03	8.94	5.62	0	0	0	0	0	2.3	0.73	3.05	3.72	3.74	5.82
TDRD5	3.27	3.64	0.97	2.91	1.45	8.91	5.88	9.27	9.91	4.64	3.27	3.83	10.52	444.9	161.23	223.4	10.98	6.15	11.08	4.76	11.53	132.5	116.13	141.67	99.06	84	7.41	14.77	15.17	10.19	13.12	1.78	4.1	3.51	8.53	20.28	14.61	10.59	37.55	39.8	37.14	47.91	42.11	30.94	37.76	31.98	16.07	11.17	16.14
TDRD12	1.74	0.92	4.54	0.51	1.08	5.38	7.54	5.61	10.14	12.43	12.32	15.45	17.34	125.67	92.46	84.35	111.08	116.42	89.96	89.89	96.95	124.17	133.31	113.58	90.88	89.56	284.47	254.96	312.45	291.01	250.69	1.43	0	0	3.25	0	0	0.4	3.78	6.38	8.34	5.01	4.07	0	0	0	12.97	20.9	20.39
GPAT2	0.98	0	1.96	0.29	0.52	11.61	1.81	2.4	0	0	0	6.81	9.56	0	9.55	8.69	0	0	0	0.02	0	2.52	0	0	2.42	3.7	152.38	144.22	161.24	120.25	170.04	11.06	0	4.76	14.04	1.92	0.39	0	3.02	0	0.78	0.83	3.85	0.69	0	0	32.87	30.47	26.96
MYBL1	0.23	0.42	0.29	0.66	1	23.25	19.57	11.8	14.18	0.73	0	1.49	1.81	3.34	10.94	11.42	10.98	7.48	2.8	3.92	10.16	27.43	13.8	12.96	10.92	20.02	0	0.12	0	0	0	0	0	0	0	13.46	16.01	7.3	9.66	6.56	9.37	11.33	7.86	5.96	9.31	4.55	9.44	5.31	5.37
PIWIL4	0.47	0	0.13	0.18	1.3	0	0	0	0	0.33	0	0.57	0	0	0	0	0	0	0.39	0	0	0	0	0	0	0	6.79	4.46	2.57	7.09	6.73	11.48	10.51	2.9	16.33	0	0	0	0	0	0	0	0	0	0	0	NA	NA	NA
MOV10L1	0.23	0	0.71	0.32	0.44	1.25	0	2.49	0	3.02	2.89	3.48	3.87	43.93	18.93	23.7	0.55	2.15	0.78	1.12	3.69	28.29	15.61	7.22	3.41	13.19	63.95	57.56	66.5	57.5	67.27	5.99	2.42	2.36	14.16	0	0.96	0	0	0	0	0	0	1.75	0.11	0.96	26.91	31.18	19.49
GLI1	0	0	0	0	0.58	0	0	0	0	0	0	0	0	0	0	1.27	0	0	0	0	0	0	0	0	0	0	0.9	1.54	2.26	0.46	1.72	0	0	0	0	0	0	0	0	0	0	0	0	0	0	0	1.26	1.92	1.13
GLI3	0	0	0.03	0	0	0	0	0	0	1.17	1.36	0.75	1.41	0	0	0	23.81	35.51	16.26	3.43	30.72	14.16	6.35	5.16	2.42	9.09	0	0	0	0	0	0	0	0	0	0	0	0	0	0	0	0	0	0	0	0.21	1.02	0	1.76
GLI2	0	0	0	0	0	0	0	0	0	0	0	0.1	0	0	0	0.45	0.77	4.69	0.28	2.36	0.93	0	0	0	0	0	0	0	0	0	0	0	0	0	0	0	0	0	0	0	0	0	0	0	0	0	0.24	0	1.66
SPOCD1	0	0	0	0	0	0	3.25	0	0	0	0	0	0	80.77	25.32	24.1	5.45	5.12	7.16	3.9	9.42	0	0	0	0	0	0	0	0	0	0	0	0	0	0	0	0.43	0	0	0	0	0	0	1.5	0.89	0	NA	NA	NA

## Sheet: Table S6
Table S6: The coordinates of human piRNA clusters
Chromosome	Start	End	Name	Length	Strand
NC_000001.11	3564819	3571684	Human-Cluster1	6866	-
NC_000001.11	12708213	12713728	Human-Cluster2	5516	+
NC_000001.11	31476015	31478248	Human-Cluster3	2234	-
NC_000001.11	37365100	37370644	Human-Cluster4	5545	-
NC_000001.11	55696284	55702584	Human-Cluster5	6301	-
NC_000001.11	55708222	55723944	Human-Cluster6	15723	-
NC_000001.11	55760175	55762999	Human-Cluster7	2825	-
NC_000001.11	55780723	55792329	Human-Cluster8	11607	-
NC_000001.11	55841323	55879433	Human-Cluster9	38111	-
NC_000001.11	61577642	61579060	Human-Cluster10	1419	+
NC_000001.11	62168155	62172587	Human-Cluster11	4433	-
NC_000001.11	96375897	96377952	Human-Cluster12	2056	+
NC_000001.11	102834335	102839980	Human-Cluster13	5646	-
NC_000001.11	159029883	159031631	Human-Cluster14	1749	-
NC_000001.11	166605916	166610922	Human-Cluster15	5007	-
NC_000001.11	182003404	182007654	Human-Cluster16	4251	+
NC_000001.11	190669476	190676784	Human-Cluster17	7309	-
NC_000001.11	198827420	198829684	Human-Cluster18	2265	+
NC_000001.11	210190042	210196838	Human-Cluster19	6797	-
NC_000001.11	224888394	224892801	Human-Cluster20	4408	-
NC_000001.11	225472631	225479012	Human-Cluster21	6382	+
NC_000001.11	227485116	227512430	Human-Cluster22	27315	-
NC_000001.11	248431763	248437573	Human-Cluster23	5811	+
NC_000001.11	248494808	248500729	Human-Cluster24	5922	+
NC_000001.11	248547340	248553275	Human-Cluster25	5936	-
NC_000001.11	248654499	248660264	Human-Cluster26	5766	-
NC_000002.12	6479225	6484132	Human-Cluster27	4908	-
NC_000002.12	8533676	8540513	Human-Cluster28	6838	-
NC_000002.12	60205676	60207742	Human-Cluster29	2067	-
NC_000002.12	71046186	71050518	Human-Cluster30	4333	-
NC_000002.12	81651258	81658255	Human-Cluster31	6998	+
NC_000002.12	94763430	94776863	Human-Cluster32	13434	-
NC_000002.12	101233319	101235033	Human-Cluster33	1715	+
NC_000002.12	101905968	101908214	Human-Cluster34	2247	+
NC_000002.12	169836397	169838493	Human-Cluster35	2097	+
NC_000002.12	170125685	170127733	Human-Cluster36	2049	-
NC_000002.12	180056524	180067562	Human-Cluster37	11039	+
NC_000002.12	195113468	195115545	Human-Cluster38	2078	-
NC_000002.12	201312735	201314915	Human-Cluster39	2181	+
NC_000002.12	212440122	212444907	Human-Cluster40	4786	-
NC_000002.12	231401151	231408840	Human-Cluster41	7690	-
NC_000002.12	237446520	237459779	Human-Cluster42	13260	-
NC_000003.12	4127474	4132894	Human-Cluster43	5421	-
NC_000003.12	16015494	16023012	Human-Cluster44	7519	-
NC_000003.12	19484502	19485967	Human-Cluster45	1466	+
NC_000003.12	30794228	30802693	Human-Cluster46	8466	+
NC_000003.12	30948169	30962603	Human-Cluster47	14435	+
NC_000003.12	31044009	31049822	Human-Cluster48	5814	+
NC_000003.12	31081489	31088919	Human-Cluster49	7431	+
NC_000003.12	38422094	38427824	Human-Cluster50	5731	-
NC_000003.12	44854180	44860333	Human-Cluster51	6154	-
NC_000003.12	96701698	96702947	Human-Cluster52	1250	-
NC_000003.12	98244996	98248944	Human-Cluster53	3949	-
NC_000003.12	125694376	125698755	Human-Cluster54	4380	-
NC_000003.12	125717394	125721971	Human-Cluster55	4578	-
NC_000003.12	126244376	126248625	Human-Cluster56	4250	-
NC_000003.12	127890668	127896695	Human-Cluster57	6028	-
NC_000003.12	130143434	130147882	Human-Cluster58	4449	-
NC_000003.12	136218063	136226011	Human-Cluster59	7949	+
NC_000003.12	138545501	138551329	Human-Cluster60	5829	+
NC_000003.12	172664312	172668090	Human-Cluster61	3779	-
NC_000004.12	7764999	7769642	Human-Cluster62	4644	+
NC_000004.12	9099088	9103732	Human-Cluster63	4645	-
NC_000004.12	10117120	10397432	Human-Cluster64	280313	+
NC_000004.12	10404199	10408319	Human-Cluster65	4121	+
NC_000004.12	15613950	15616899	Human-Cluster66	2950	-
NC_000004.12	51924061	51926572	Human-Cluster67	2512	-
NC_000004.12	59375665	59377351	Human-Cluster68	1687	+
NC_000004.12	64355738	64356823	Human-Cluster69	1086	+
NC_000004.12	70548334	70556050	Human-Cluster70	7717	-
NC_000004.12	77189993	77459766	Human-Cluster71	269774	+
NC_000004.12	82473045	82477945	Human-Cluster72	4901	+
NC_000004.12	109251418	109253172	Human-Cluster73	1755	+
NC_000004.12	115523640	115526931	Human-Cluster74	3292	-
NC_000004.12	121418152	121419595	Human-Cluster75	1444	-
NC_000004.12	135642020	135645255	Human-Cluster76	3236	-
NC_000004.12	136615501	136617896	Human-Cluster77	2396	-
NC_000004.12	136638166	136639269	Human-Cluster78	1104	-
NC_000004.12	145028145	145033533	Human-Cluster79	5389	-
NC_000004.12	146526066	146534884	Human-Cluster80	8819	-
NC_000004.12	170686007	170690523	Human-Cluster81	4517	-
NC_000004.12	174979494	174987907	Human-Cluster82	8414	+
NC_000005.10	686158	690938	Human-Cluster83	4781	+
NC_000005.10	7020344	7021374	Human-Cluster84	1031	+
NC_000005.10	31393006	31398982	Human-Cluster85	5977	-
NC_000005.10	43315256	43320806	Human-Cluster86	5551	+
NC_000005.10	73950745	73957009	Human-Cluster87	6265	-
NC_000005.10	73966088	73994709	Human-Cluster88	28622	-
NC_000005.10	74011206	74022920	Human-Cluster89	11715	-
NC_000005.10	74074005	74109426	Human-Cluster90	35422	-
NC_000005.10	74196140	74207388	Human-Cluster91	11249	+
NC_000005.10	74353727	74358501	Human-Cluster92	4775	+
NC_000005.10	74362804	74369109	Human-Cluster93	6306	+
NC_000005.10	95364294	95366240	Human-Cluster94	1947	-
NC_000005.10	135225150	135234009	Human-Cluster95	8860	+
NC_000005.10	135235380	135251865	Human-Cluster96	16486	+
NC_000005.10	152721308	152724949	Human-Cluster97	3642	-
NC_000005.10	179049408	179053431	Human-Cluster98	4024	-
NC_000006.12	1750346	1752790	Human-Cluster99	2445	-
NC_000006.12	25747658	25749407	Human-Cluster100	1750	-
NC_000006.12	39921097	39955013	Human-Cluster101	33917	-
NC_000006.12	40015115	40170947	Human-Cluster102	155833	-
NC_000006.12	40174317	40196910	Human-Cluster103	22594	+
NC_000006.12	41257188	41261033	Human-Cluster104	3846	-
NC_000006.12	108079671	108081092	Human-Cluster105	1422	-
NC_000006.12	119399469	119401788	Human-Cluster106	2320	+
NC_000006.12	122744081	122746355	Human-Cluster107	2275	+
NC_000006.12	133557400	133561635	Human-Cluster108	4236	+
NC_000006.12	158609379	158615675	Human-Cluster109	6297	+
NC_000007.14	2712155	2729641	Human-Cluster110	17487	-
NC_000007.14	6950044	6957889	Human-Cluster111	7846	-
NC_000007.14	7721142	7728485	Human-Cluster112	7344	+
NC_000007.14	8737398	8739575	Human-Cluster113	2178	-
NC_000007.14	30718196	30721108	Human-Cluster114	2913	-
NC_000007.14	49077944	49080194	Human-Cluster115	2251	+
NC_000007.14	53574193	53578790	Human-Cluster116	4598	+
NC_000007.14	63743356	63765936	Human-Cluster117	22581	+
NC_000007.14	130229318	130235868	Human-Cluster118	6551	+
NC_000007.14	138365583	138367866	Human-Cluster119	2284	-
NC_000007.14	138443095	138450103	Human-Cluster120	7009	+
NC_000007.14	158517926	158526794	Human-Cluster121	8869	-
NC_000008.11	5823431	5830395	Human-Cluster122	6965	+
NC_000008.11	7068297	7073122	Human-Cluster123	4826	-
NC_000008.11	8173438	8180999	Human-Cluster124	7562	-
NC_000008.11	11933191	11936152	Human-Cluster125	2962	+
NC_000008.11	12486496	12491992	Human-Cluster126	5497	+
NC_000008.11	12708144	12712806	Human-Cluster127	4663	-
NC_000008.11	48236127	48242682	Human-Cluster128	6556	-
NC_000008.11	63320083	63328619	Human-Cluster129	8537	-
NC_000008.11	75044693	75048314	Human-Cluster130	3622	-
NC_000008.11	94087156	94088603	Human-Cluster131	1448	+
NC_000008.11	139092680	139283347	Human-Cluster132	190668	+
NC_000008.11	139311225	139327461	Human-Cluster133	16237	+
NC_000008.11	139334627	139348339	Human-Cluster134	13713	+
NC_000008.11	139495534	139640382	Human-Cluster135	144849	+
NC_000009.12	14432724	14434012	Human-Cluster136	1289	-
NC_000009.12	15615889	15618885	Human-Cluster137	2997	+
NC_000009.12	18876450	18878734	Human-Cluster138	2285	-
NC_000009.12	29655164	29659599	Human-Cluster139	4436	-
NC_000009.12	40295004	40316997	Human-Cluster140	21994	+
NC_000009.12	64444022	64456924	Human-Cluster141	12903	+
NC_000009.12	66059005	66080005	Human-Cluster142	21001	-
NC_000009.12	84464630	84469776	Human-Cluster143	5147	+
NC_000009.12	86364257	86367640	Human-Cluster144	3384	+
NC_000009.12	113377817	113380032	Human-Cluster145	2216	-
NC_000009.12	130911124	130914797	Human-Cluster146	3674	+
NC_000010.11	34968061	34977042	Human-Cluster147	8982	-
NC_000010.11	47385482	47388078	Human-Cluster148	2597	+
NC_000010.11	61191805	61193814	Human-Cluster149	2010	+
NC_000010.11	71135048	71180647	Human-Cluster150	45600	-
NC_000010.11	79607212	79608388	Human-Cluster151	1177	+
NC_000010.11	84111348	84114411	Human-Cluster152	3064	-
NC_000010.11	90544506	90551819	Human-Cluster153	7314	-
NC_000010.11	99562067	99563784	Human-Cluster154	1718	+
NC_000010.11	107660470	107666978	Human-Cluster155	6509	-
NC_000010.11	130242986	130246785	Human-Cluster156	3800	-
NC_000011.10	4420244	4425011	Human-Cluster157	4768	-
NC_000011.10	4449448	4475948	Human-Cluster158	26501	-
NC_000011.10	4478040	4484200	Human-Cluster159	6161	-
NC_000011.10	4511605	4577992	Human-Cluster160	66388	-
NC_000011.10	10465430	10468744	Human-Cluster161	3315	-
NC_000011.10	27957487	27958874	Human-Cluster162	1388	-
NC_000011.10	33681110	33683277	Human-Cluster163	2168	-
NC_000011.10	65022780	65024460	Human-Cluster164	1681	-
NC_000011.10	67847676	67851822	Human-Cluster165	4147	+
NC_000011.10	70486401	70504336	Human-Cluster166	17936	+
NC_000012.12	14231407	14236178	Human-Cluster167	4772	-
NC_000012.12	14865675	14870070	Human-Cluster168	4396	+
NC_000012.12	22146476	22148401	Human-Cluster169	1926	+
NC_000012.12	33074702	33077677	Human-Cluster170	2976	-
NC_000012.12	40383612	40389662	Human-Cluster171	6051	-
NC_000012.12	63315600	63316682	Human-Cluster172	1083	+
NC_000012.12	70494466	70497630	Human-Cluster173	3165	+
NC_000012.12	74266110	74270474	Human-Cluster174	4365	-
NC_000012.12	88368107	88371769	Human-Cluster175	3663	-
NC_000012.12	89769003	89771422	Human-Cluster176	2420	+
NC_000012.12	102593281	102595743	Human-Cluster177	2463	+
NC_000012.12	107137312	107139395	Human-Cluster178	2084	+
NC_000012.12	114014159	114187927	Human-Cluster179	173769	-
NC_000012.12	114191351	114197287	Human-Cluster180	5937	+
NC_000013.11	20678694	20683966	Human-Cluster181	5273	+
NC_000013.11	48867002	48872275	Human-Cluster182	5274	+
NC_000013.11	64700210	64709461	Human-Cluster183	9252	-
NC_000013.11	67400093	67403337	Human-Cluster184	3245	-
NC_000013.11	110824887	110833386	Human-Cluster185	8500	+
NC_000013.11	110965601	110971316	Human-Cluster186	5716	-
NC_000013.11	112275944	112316003	Human-Cluster187	40060	-
NC_000014.9	41234054	41238988	Human-Cluster188	4935	+
NC_000014.9	54145668	54147787	Human-Cluster189	2120	-
NC_000014.9	87233045	87238816	Human-Cluster190	5772	-
NC_000014.9	88144585	88145834	Human-Cluster191	1250	-
NC_000014.9	102239002	102244007	Human-Cluster192	5006	-
NC_000015.10	25637064	25641842	Human-Cluster193	4779	-
NC_000015.10	41587647	41593869	Human-Cluster194	6223	-
NC_000015.10	50886189	50887577	Human-Cluster195	1389	+
NC_000015.10	55513910	55516083	Human-Cluster196	2174	+
NC_000015.10	69349088	69354845	Human-Cluster197	5758	+
NC_000015.10	75323339	75326004	Human-Cluster198	2666	-
NC_000015.10	81332409	81335679	Human-Cluster199	3271	+
NC_000015.10	100109831	100115875	Human-Cluster200	6045	-
NC_000015.10	101752342	101765309	Human-Cluster201	12968	-
NC_000016.10	84503117	84517889	Human-Cluster202	14773	-
NC_000016.10	85892152	85895981	Human-Cluster203	3830	+
NC_000016.10	88692554	88704562	Human-Cluster204	12009	+
NC_000017.11	28233108	28239001	Human-Cluster205	5894	+
NC_000017.11	79079082	79085689	Human-Cluster206	6608	-
NC_000017.11	80400037	80407996	Human-Cluster207	7960	-
NC_000018.10	15342007	15344646	Human-Cluster208	2640	-
NC_000018.10	38392334	38397008	Human-Cluster209	4675	-
NC_000018.10	38408279	38410887	Human-Cluster210	2609	-
NC_000018.10	38420641	38427875	Human-Cluster211	7235	-
NC_000018.10	38649859	38654015	Human-Cluster212	4157	+
NC_000018.10	79479947	79485764	Human-Cluster213	5818	-
NC_000019.10	5859773	5867629	Human-Cluster214	7857	-
NC_000019.10	9589082	9596973	Human-Cluster215	7892	+
NC_000019.10	20709779	20713988	Human-Cluster216	4210	-
NC_000019.10	36670099	36672792	Human-Cluster217	2694	-
NC_000019.10	51976483	51981018	Human-Cluster218	4536	-
NC_000019.10	58470031	58474920	Human-Cluster219	4890	-
NC_000020.11	792070	799826	Human-Cluster220	7757	-
NC_000020.11	15946711	15948019	Human-Cluster221	1309	-
NC_000020.11	24926163	24933998	Human-Cluster222	7836	-
NC_000020.11	51401023	51408236	Human-Cluster223	7214	-
NC_000020.11	51412164	51416726	Human-Cluster224	4563	-
NC_000020.11	52078203	52083985	Human-Cluster225	5783	-
NC_000020.11	55349073	55353873	Human-Cluster226	4801	-
NC_000020.11	59755360	59760526	Human-Cluster227	5167	+
NC_000020.11	61692989	61710933	Human-Cluster228	17945	+
NC_000020.11	63656670	63660607	Human-Cluster229	3938	-
NC_000021.9	14327075	14329048	Human-Cluster230	1974	+
NC_000021.9	19680575	19683387	Human-Cluster231	2813	-
NC_000021.9	32660111	32662197	Human-Cluster232	2087	-
NC_000021.9	45264627	45267939	Human-Cluster233	3313	+
NC_000021.9	46124959	46131867	Human-Cluster234	6909	-
NC_000022.11	23097360	23105884	Human-Cluster235	8525	+
NC_000022.11	48939015	48954327	Human-Cluster236	15313	-
NC_000022.11	49686449	49690760	Human-Cluster237	4312	-
NC_000023.11	1368262	1377852	Human-Cluster238	9591	+
NC_000023.11	3970321	3973404	Human-Cluster239	3084	-
NC_000023.11	6577715	6579908	Human-Cluster240	2194	+
NC_000023.11	40803435	40805994	Human-Cluster241	2560	+
NC_000023.11	45003090	45006791	Human-Cluster242	3702	+
NC_000023.11	53159425	53165013	Human-Cluster243	5589	+
NC_000023.11	55834318	55840398	Human-Cluster244	6081	-
NC_000023.11	56025099	56030695	Human-Cluster245	5597	+
NC_000023.11	75177116	75181944	Human-Cluster246	4829	-
NC_000023.11	77754601	77756714	Human-Cluster247	2114	-
NC_000023.11	93430004	93435965	Human-Cluster248	5962	-
NC_000023.11	97991001	97992361	Human-Cluster249	1361	+
NC_000023.11	142268183	142272485	Human-Cluster250	4303	-
NC_000024.10	1368262	1377852	Human-Cluster251	9591	+
NC_000024.10	5844053	5850535	Human-Cluster252	6483	+
NC_000024.10	11871452	11872993	Human-Cluster253	1542	+
NC_000024.10	12474325	12475928	Human-Cluster254	1604	+
NC_000024.10	16636946	16641719	Human-Cluster255	4774	+
NW_009646197.1	379530	385683	Human-Cluster256	6154	-
NW_019805493.1	28009	30591	Human-Cluster257	2583	+
NW_018654717.1	463424	468249	Human-Cluster258	4826	-
NW_018654717.1	1095503	1101232	Human-Cluster259	5730	-
NW_018654717.1	1411989	1414841	Human-Cluster260	2853	-
NW_018654717.1	5167055	5174984	Human-Cluster261	7930	+
NW_018654717.1	5681853	5687582	Human-Cluster262	5730	+
NW_018654717.1	5903493	5908155	Human-Cluster263	4663	-
NT_187518.1	85803	91613	Human-Cluster264	5811	+
NT_187518.1	148848	154769	Human-Cluster265	5922	+
NT_187537.1	28858	33237	Human-Cluster266	4380	-
NT_187537.1	51876	56453	Human-Cluster267	4578	-
NT_187539.1	111572	116037	Human-Cluster268	4466	-
NT_187592.1	93062	117007	Human-Cluster269	23946	-
NW_003315962.1	46639	50848	Human-Cluster270	4210	-
NT_187646.1	82181	87991	Human-Cluster271	5811	+
NT_187646.1	145226	151147	Human-Cluster272	5922	+

## Sheet: Table S7
Table S7: The coordinates of monkey piRNA clusters
Chromosome	Start	End	Name	Length	Strand
NC_022272.1	2604923	2607699	Monkey-Cluster1	2777	-
NC_022272.1	9390126	9392917	Monkey-Cluster2	2792	-
NC_022272.1	9958978	9964095	Monkey-Cluster3	5118	-
NC_022272.1	11276373	11280301	Monkey-Cluster4	3929	+
NC_022272.1	11404165	11406790	Monkey-Cluster5	2626	+
NC_022272.1	31624592	31629792	Monkey-Cluster6	5201	+
NC_022272.1	65720387	65721876	Monkey-Cluster7	1490	-
NC_022272.1	77762349	77767379	Monkey-Cluster8	5031	+
NC_022272.1	86583013	86591557	Monkey-Cluster9	8545	+
NC_022272.1	86598154	86599988	Monkey-Cluster10	1835	-
NC_022272.1	94362530	94364836	Monkey-Cluster11	2307	+
NC_022272.1	113975536	113978926	Monkey-Cluster12	3391	-
NC_022272.1	114836271	114838186	Monkey-Cluster13	1916	-
NC_022272.1	116880296	116888950	Monkey-Cluster14	8655	+
NC_022272.1	120343436	120348657	Monkey-Cluster15	5222	-
NC_022272.1	125151475	125159015	Monkey-Cluster16	7541	+
NC_022272.1	134480612	134482930	Monkey-Cluster17	2319	-
NC_022272.1	136014431	136016188	Monkey-Cluster18	1758	+
NC_022272.1	136056787	136057960	Monkey-Cluster19	1174	-
NC_022272.1	138248002	138256368	Monkey-Cluster20	8367	+
NC_022272.1	150779885	150783754	Monkey-Cluster21	3870	-
NC_022272.1	155979284	155981091	Monkey-Cluster22	1808	-
NC_022272.1	158263828	158268910	Monkey-Cluster23	5083	+
NC_022272.1	162250573	162254984	Monkey-Cluster24	4412	-
NC_022272.1	171517719	171553922	Monkey-Cluster25	36204	+
NC_022272.1	171625482	171632986	Monkey-Cluster26	7505	+
NC_022272.1	171787500	171795479	Monkey-Cluster27	7980	+
NC_022272.1	171811580	171838838	Monkey-Cluster28	27259	+
NC_022272.1	171885188	171897169	Monkey-Cluster29	11982	+
NC_022272.1	174526264	174532008	Monkey-Cluster30	5745	-
NC_022272.1	179428680	179430677	Monkey-Cluster31	1998	+
NC_022272.1	181654171	181660122	Monkey-Cluster32	5952	+
NC_022272.1	187094736	187098285	Monkey-Cluster33	3550	+
NC_022272.1	208494642	208498906	Monkey-Cluster34	4265	-
NC_022272.1	214986401	214988177	Monkey-Cluster35	1777	-
NC_022272.1	226880151	226888997	Monkey-Cluster36	8847	+
NC_022272.1	226914883	226916539	Monkey-Cluster37	1657	+
NW_005093007.1	7438	11153	Monkey-Cluster38	3716	-
NW_005093007.1	64016	72771	Monkey-Cluster39	8756	-
NC_022273.1	1899016	1901191	Monkey-Cluster40	2176	+
NC_022273.1	6014394	6016632	Monkey-Cluster41	2239	-
NC_022273.1	14872523	14873733	Monkey-Cluster42	1211	+
NC_022273.1	16364985	16367927	Monkey-Cluster43	2943	-
NC_022273.1	28057125	28064010	Monkey-Cluster44	6886	+
NC_022273.1	28558014	28560313	Monkey-Cluster45	2300	+
NC_022273.1	30947884	30952930	Monkey-Cluster46	5047	-
NC_022273.1	34536356	34538602	Monkey-Cluster47	2247	+
NC_022273.1	37573193	37575415	Monkey-Cluster48	2223	-
NC_022273.1	75249984	75251851	Monkey-Cluster49	1868	+
NC_022273.1	84058794	84067172	Monkey-Cluster50	8379	+
NC_022273.1	93296736	93302905	Monkey-Cluster51	6170	-
NC_022273.1	101063706	101069395	Monkey-Cluster52	5690	+
NC_022273.1	101343690	101346346	Monkey-Cluster53	2657	-
NC_022273.1	106371731	106376018	Monkey-Cluster54	4288	+
NC_022273.1	107154111	107158963	Monkey-Cluster55	4853	+
NC_022273.1	109247501	109249539	Monkey-Cluster56	2039	-
NC_022273.1	124228118	124233231	Monkey-Cluster57	5114	-
NC_022273.1	131722183	131726722	Monkey-Cluster58	4540	-
NC_022273.1	138558714	138562715	Monkey-Cluster59	4002	-
NC_022273.1	139416364	139420441	Monkey-Cluster60	4078	-
NC_022273.1	150727499	150728660	Monkey-Cluster61	1162	-
NC_022273.1	166984686	166987363	Monkey-Cluster62	2678	+
NC_022273.1	179983002	179989852	Monkey-Cluster63	6851	+
NC_022273.1	190690412	190691564	Monkey-Cluster64	1153	-
NC_022274.1	19931615	19937599	Monkey-Cluster65	5985	-
NC_022274.1	21594277	21596565	Monkey-Cluster66	2289	-
NC_022274.1	24086766	24088034	Monkey-Cluster67	1269	-
NC_022274.1	24464078	24467030	Monkey-Cluster68	2953	+
NC_022274.1	27798004	27802419	Monkey-Cluster69	4416	+
NC_022274.1	32945008	32950450	Monkey-Cluster70	5443	-
NC_022274.1	43862152	43863700	Monkey-Cluster71	1549	+
NC_022274.1	57885556	57892540	Monkey-Cluster72	6985	+
NC_022274.1	59105522	59113997	Monkey-Cluster73	8476	-
NC_022274.1	63976877	63988405	Monkey-Cluster74	11529	+
NC_022274.1	64606062	64617540	Monkey-Cluster75	11479	+
NC_022274.1	65902635	65904276	Monkey-Cluster76	1642	+
NC_022274.1	75406938	75410998	Monkey-Cluster77	4061	-
NC_022274.1	76620039	76624301	Monkey-Cluster78	4263	-
NC_022274.1	80396376	80404988	Monkey-Cluster79	8613	+
NC_022274.1	88172981	88174825	Monkey-Cluster80	1845	-
NC_022274.1	89861826	89862896	Monkey-Cluster81	1071	-
NC_022274.1	92997667	93000058	Monkey-Cluster82	2392	-
NC_022274.1	111951698	111953976	Monkey-Cluster83	2279	-
NC_022274.1	111985726	111989877	Monkey-Cluster84	4152	-
NC_022274.1	114263320	114264626	Monkey-Cluster85	1307	-
NC_022274.1	130206713	130208843	Monkey-Cluster86	2131	-
NC_022274.1	130963718	130967936	Monkey-Cluster87	4219	+
NC_022274.1	139135872	139140917	Monkey-Cluster88	5046	-
NC_022274.1	167513463	167518391	Monkey-Cluster89	4929	+
NC_022274.1	171427309	171431715	Monkey-Cluster90	4407	+
NC_022274.1	173680217	173681413	Monkey-Cluster91	1197	+
NC_022274.1	186382857	186384109	Monkey-Cluster92	1253	+
NW_005093057.1	8694	22348	Monkey-Cluster93	13655	-
NC_022275.1	5681398	5685515	Monkey-Cluster94	4118	-
NC_022275.1	9645330	9647278	Monkey-Cluster95	1949	+
NC_022275.1	15042245	15046825	Monkey-Cluster96	4581	+
NC_022275.1	26785141	26793011	Monkey-Cluster97	7871	+
NC_022275.1	42043391	42044596	Monkey-Cluster98	1206	-
NC_022275.1	51579721	51583703	Monkey-Cluster99	3983	+
NC_022275.1	54482546	54487892	Monkey-Cluster100	5347	-
NC_022275.1	68056806	68062823	Monkey-Cluster101	6018	+
NC_022275.1	70176103	70178607	Monkey-Cluster102	2505	-
NC_022275.1	71300159	71302165	Monkey-Cluster103	2007	-
NC_022275.1	79651053	79656189	Monkey-Cluster104	5137	-
NC_022275.1	85251267	85254308	Monkey-Cluster105	3042	-
NC_022275.1	90412086	90416155	Monkey-Cluster106	4070	-
NC_022275.1	92290921	92293713	Monkey-Cluster107	2793	+
NC_022275.1	106767497	106769719	Monkey-Cluster108	2223	-
NC_022275.1	108654934	108660293	Monkey-Cluster109	5360	+
NC_022275.1	108995533	108997331	Monkey-Cluster110	1799	-
NC_022275.1	111962102	111969206	Monkey-Cluster111	7105	+
NC_022275.1	119451772	119452929	Monkey-Cluster112	1158	+
NC_022275.1	130347575	130386225	Monkey-Cluster113	38651	-
NC_022275.1	130394542	130424884	Monkey-Cluster114	30343	-
NC_022275.1	130427342	130451731	Monkey-Cluster115	24390	-
NC_022275.1	130456560	130472979	Monkey-Cluster116	16420	-
NC_022275.1	130496595	130506117	Monkey-Cluster117	9523	-
NC_022275.1	130510264	130514946	Monkey-Cluster118	4683	-
NC_022275.1	130520013	130675129	Monkey-Cluster119	155117	+
NC_022275.1	130679269	130739047	Monkey-Cluster120	59779	+
NC_022275.1	137891784	137895842	Monkey-Cluster121	4059	-
NC_022275.1	142054091	142059776	Monkey-Cluster122	5686	-
NC_022275.1	161749833	161756643	Monkey-Cluster123	6811	+
NC_022276.1	9208990	9499975	Monkey-Cluster124	290986	+
NC_022276.1	9509164	9513195	Monkey-Cluster125	4032	+
NC_022276.1	9527624	9531911	Monkey-Cluster126	4288	+
NC_022276.1	9539461	9546345	Monkey-Cluster127	6885	+
NC_022276.1	11519353	11523965	Monkey-Cluster128	4613	-
NC_022276.1	37408043	37412961	Monkey-Cluster129	4919	+
NC_022276.1	39163548	39168251	Monkey-Cluster130	4704	-
NC_022276.1	44713845	44715258	Monkey-Cluster131	1414	-
NC_022276.1	56972859	56985937	Monkey-Cluster132	13079	-
NC_022276.1	57021136	57295748	Monkey-Cluster133	274613	-
NC_022276.1	66901002	66905817	Monkey-Cluster134	4816	-
NC_022276.1	68452359	68457839	Monkey-Cluster135	5481	-
NC_022276.1	74503287	74507597	Monkey-Cluster136	4311	+
NC_022276.1	75718456	75728359	Monkey-Cluster137	9904	-
NC_022276.1	76023996	76025753	Monkey-Cluster138	1758	+
NC_022276.1	85549252	85557001	Monkey-Cluster139	7750	+
NC_022276.1	86367485	86372843	Monkey-Cluster140	5359	+
NC_022276.1	95981915	95985973	Monkey-Cluster141	4059	-
NC_022276.1	102561545	102564586	Monkey-Cluster142	3042	+
NC_022276.1	117182244	117183627	Monkey-Cluster143	1384	+
NC_022276.1	119369493	119374495	Monkey-Cluster144	5003	-
NC_022276.1	119446073	119450750	Monkey-Cluster145	4678	-
NC_022276.1	119964880	119969263	Monkey-Cluster146	4384	+
NC_022276.1	127375845	127377917	Monkey-Cluster147	2073	-
NC_022276.1	132292126	132298951	Monkey-Cluster148	6826	-
NC_022276.1	132654957	132656960	Monkey-Cluster149	2004	+
NC_022276.1	137595146	137596749	Monkey-Cluster150	1604	-
NC_022276.1	140471131	140476162	Monkey-Cluster151	5032	-
NC_022276.1	143300186	143301257	Monkey-Cluster152	1072	-
NC_022276.1	147781152	147783715	Monkey-Cluster153	2564	+
NC_022276.1	149746631	149750610	Monkey-Cluster154	3980	+
NC_022276.1	163761300	163764241	Monkey-Cluster155	2942	+
NC_022276.1	170872162	170878655	Monkey-Cluster156	6494	+
NC_022276.1	174241026	174249757	Monkey-Cluster157	8732	+
NC_022276.1	176995758	176996800	Monkey-Cluster158	1043	-
NC_022276.1	177126471	177145670	Monkey-Cluster159	19200	+
NC_022276.1	186715654	186717776	Monkey-Cluster160	2123	-
NC_022276.1	188577023	188578866	Monkey-Cluster161	1844	-
NC_022277.1	12161122	12165483	Monkey-Cluster162	4362	+
NC_022277.1	12845885	12851971	Monkey-Cluster163	6087	-
NC_022277.1	22272823	22277749	Monkey-Cluster164	4927	+
NC_022277.1	22771177	22774224	Monkey-Cluster165	3048	+
NC_022277.1	23027932	23032003	Monkey-Cluster166	4072	+
NC_022277.1	23053681	23056228	Monkey-Cluster167	2548	-
NC_022277.1	28174154	28178372	Monkey-Cluster168	4219	-
NC_022277.1	28885162	28892342	Monkey-Cluster169	7181	+
NC_022277.1	32188539	32192521	Monkey-Cluster170	3983	-
NC_022277.1	32208925	32214004	Monkey-Cluster171	5080	+
NC_022277.1	34082160	34085517	Monkey-Cluster172	3358	-
NC_022277.1	35976671	35978097	Monkey-Cluster173	1427	-
NC_022277.1	38270532	38271634	Monkey-Cluster174	1103	-
NC_022277.1	43950695	43952369	Monkey-Cluster175	1675	+
NC_022277.1	52064049	52071960	Monkey-Cluster176	7912	+
NC_022277.1	61452385	61454234	Monkey-Cluster177	1850	-
NC_022277.1	62436696	62442016	Monkey-Cluster178	5321	-
NC_022277.1	68305155	68307231	Monkey-Cluster179	2077	+
NC_022277.1	72166702	72187951	Monkey-Cluster180	21250	-
NC_022277.1	72232260	72241546	Monkey-Cluster181	9287	-
NC_022277.1	72306671	72319868	Monkey-Cluster182	13198	-
NC_022277.1	72391414	72410643	Monkey-Cluster183	19230	+
NC_022277.1	73398601	73400545	Monkey-Cluster184	1945	+
NC_022277.1	73529424	73535794	Monkey-Cluster185	6371	+
NC_022277.1	74033174	74035742	Monkey-Cluster186	2569	-
NC_022277.1	80645642	80647560	Monkey-Cluster187	1919	-
NC_022277.1	88813805	88818292	Monkey-Cluster188	4488	-
NC_022277.1	101064344	101066827	Monkey-Cluster189	2484	+
NC_022277.1	104355680	104357993	Monkey-Cluster190	2314	-
NC_022277.1	104422002	104424092	Monkey-Cluster191	2091	-
NC_022277.1	142294165	142296815	Monkey-Cluster192	2651	-
NC_022277.1	144415162	144416509	Monkey-Cluster193	1348	+
NC_022277.1	146521315	146523383	Monkey-Cluster194	2069	-
NC_022277.1	170463207	170468536	Monkey-Cluster195	5330	+
NC_022277.1	175753251	175761343	Monkey-Cluster196	8093	+
NW_005093185.1	42868	44873	Monkey-Cluster197	2006	+
NC_022278.1	3614566	3620553	Monkey-Cluster198	5988	-
NC_022278.1	31494085	31495763	Monkey-Cluster199	1679	-
NC_022278.1	33313282	33315457	Monkey-Cluster200	2176	-
NC_022278.1	36312664	36316840	Monkey-Cluster201	4177	-
NC_022278.1	39350695	39353034	Monkey-Cluster202	2340	+
NC_022278.1	40756656	40765225	Monkey-Cluster203	8570	-
NC_022278.1	41123562	41128474	Monkey-Cluster204	4913	+
NC_022278.1	44616964	44621543	Monkey-Cluster205	4580	-
NC_022278.1	53997213	54007062	Monkey-Cluster206	9850	+
NC_022278.1	55179956	55184733	Monkey-Cluster207	4778	-
NC_022278.1	65221713	65224891	Monkey-Cluster208	3179	+
NC_022278.1	84098158	84106995	Monkey-Cluster209	8838	-
NC_022278.1	84377524	84384846	Monkey-Cluster210	7323	-
NC_022278.1	92225760	92229316	Monkey-Cluster211	3557	-
NC_022278.1	99050073	99051787	Monkey-Cluster212	1715	-
NC_022278.1	100379749	100383990	Monkey-Cluster213	4242	-
NC_022278.1	102308298	102309552	Monkey-Cluster214	1255	+
NC_022278.1	106386181	106387947	Monkey-Cluster215	1767	-
NC_022278.1	106990021	106994964	Monkey-Cluster216	4944	+
NC_022278.1	110101772	110106164	Monkey-Cluster217	4393	-
NC_022278.1	114147036	114150204	Monkey-Cluster218	3169	+
NC_022278.1	117529111	117535476	Monkey-Cluster219	6366	-
NC_022278.1	117713065	117721886	Monkey-Cluster220	8822	+
NC_022278.1	117972487	117974205	Monkey-Cluster221	1719	+
NC_022278.1	131967381	131974028	Monkey-Cluster222	6648	+
NC_022278.1	132612598	132615188	Monkey-Cluster223	2591	+
NC_022278.1	132730023	132734050	Monkey-Cluster224	4028	-
NC_022279.1	433	5636	Monkey-Cluster225	5204	-
NC_022279.1	8143085	8144112	Monkey-Cluster226	1028	-
NC_022279.1	10252160	10255509	Monkey-Cluster227	3350	+
NC_022279.1	24605403	24613594	Monkey-Cluster228	8192	+
NC_022279.1	45438591	45442838	Monkey-Cluster229	4248	-
NC_022279.1	59616203	59617402	Monkey-Cluster230	1200	+
NC_022279.1	62920435	62922389	Monkey-Cluster231	1955	-
NC_022279.1	65936550	65941995	Monkey-Cluster232	5446	+
NC_022279.1	72086748	72089293	Monkey-Cluster233	2546	-
NC_022279.1	74370048	74371968	Monkey-Cluster234	1921	-
NC_022279.1	75766298	75768719	Monkey-Cluster235	2422	+
NC_022279.1	88060218	88062612	Monkey-Cluster236	2395	+
NC_022279.1	96474248	96478632	Monkey-Cluster237	4385	-
NC_022279.1	103067200	103068462	Monkey-Cluster238	1263	+
NC_022279.1	107975015	107982425	Monkey-Cluster239	7411	-
NC_022279.1	113401213	113405041	Monkey-Cluster240	3829	+
NC_022279.1	116704294	116706448	Monkey-Cluster241	2155	-
NC_022279.1	120375954	120378845	Monkey-Cluster242	2892	-
NC_022279.1	140482797	140576790	Monkey-Cluster243	93994	+
NC_022279.1	140580280	140612967	Monkey-Cluster244	32688	+
NC_022279.1	140619719	140629141	Monkey-Cluster245	9423	+
NC_022279.1	140633637	140653205	Monkey-Cluster246	19569	+
NC_022279.1	140663018	140678267	Monkey-Cluster247	15250	+
NC_022279.1	140709183	140725911	Monkey-Cluster248	16729	+
NC_022279.1	140759075	140767677	Monkey-Cluster249	8603	+
NC_022279.1	140796327	140802992	Monkey-Cluster250	6666	+
NC_022279.1	140889758	140981894	Monkey-Cluster251	92137	+
NC_022280.1	20947971	20951368	Monkey-Cluster252	3398	-
NC_022280.1	20982661	20984502	Monkey-Cluster253	1842	+
NC_022280.1	22377750	22386003	Monkey-Cluster254	8254	-
NC_022280.1	31032547	31037899	Monkey-Cluster255	5353	+
NC_022280.1	37666047	37682385	Monkey-Cluster256	16339	+
NC_022280.1	38808771	38812666	Monkey-Cluster257	3896	-
NC_022280.1	44234477	44238951	Monkey-Cluster258	4475	-
NC_022280.1	51263193	51268410	Monkey-Cluster259	5218	+
NC_022280.1	51677542	51680894	Monkey-Cluster260	3353	-
NC_022280.1	52048108	52052558	Monkey-Cluster261	4451	-
NC_022280.1	64481284	64518971	Monkey-Cluster262	37688	+
NC_022280.1	66068269	66074494	Monkey-Cluster263	6226	-
NC_022280.1	75010937	75015667	Monkey-Cluster264	4731	+
NC_022280.1	76684822	76689445	Monkey-Cluster265	4624	-
NC_022280.1	77704460	77709379	Monkey-Cluster266	4920	+
NC_022280.1	81060155	81064721	Monkey-Cluster267	4567	+
NC_022280.1	86887247	86888881	Monkey-Cluster268	1635	+
NC_022280.1	89241307	89244007	Monkey-Cluster269	2701	-
NC_022280.1	91107682	91109263	Monkey-Cluster270	1582	+
NC_022280.1	93624950	93627405	Monkey-Cluster271	2456	+
NC_022280.1	94377191	94383817	Monkey-Cluster272	6627	-
NC_022280.1	97920483	97922668	Monkey-Cluster273	2186	-
NC_022280.1	103551283	103559035	Monkey-Cluster274	7753	-
NC_022280.1	106794477	106799925	Monkey-Cluster275	5449	-
NC_022280.1	114548756	114550948	Monkey-Cluster276	2193	+
NW_005093265.1	205	11878	Monkey-Cluster277	11674	+
NC_022281.1	13400161	13404632	Monkey-Cluster278	4472	+
NC_022281.1	33853343	33855821	Monkey-Cluster279	2479	+
NC_022281.1	36924336	36928963	Monkey-Cluster280	4628	-
NC_022281.1	37157939	37163016	Monkey-Cluster281	5078	-
NC_022281.1	61198462	61202757	Monkey-Cluster282	4296	+
NC_022281.1	65323203	65325170	Monkey-Cluster283	1968	-
NC_022282.1	8589700	8595758	Monkey-Cluster284	6059	-
NC_022282.1	16955053	16957349	Monkey-Cluster285	2297	+
NC_022282.1	26325111	26329402	Monkey-Cluster286	4292	+
NC_022282.1	32307911	32309743	Monkey-Cluster287	1833	-
NC_022282.1	34251478	34253598	Monkey-Cluster288	2121	+
NC_022282.1	35976047	35979332	Monkey-Cluster289	3286	-
NC_022282.1	46347646	46349970	Monkey-Cluster290	2325	-
NC_022282.1	53827307	53832543	Monkey-Cluster291	5237	+
NC_022282.1	59914943	59922411	Monkey-Cluster292	7469	-
NC_022282.1	60955757	60957979	Monkey-Cluster293	2223	+
NC_022282.1	61507637	61513000	Monkey-Cluster294	5364	+
NC_022282.1	67584392	67586153	Monkey-Cluster295	1762	+
NC_022282.1	72220212	72221564	Monkey-Cluster296	1353	+
NC_022282.1	74069361	74071433	Monkey-Cluster297	2073	-
NC_022282.1	117750902	117772984	Monkey-Cluster298	22083	-
NC_022282.1	117777543	117932927	Monkey-Cluster299	155385	-
NC_022282.1	131871037	131877018	Monkey-Cluster300	5982	-
NC_022283.1	420540	425469	Monkey-Cluster301	4930	-
NC_022283.1	15550723	15559021	Monkey-Cluster302	8299	+
NC_022283.1	23944001	23948995	Monkey-Cluster303	4995	-
NC_022283.1	27935492	27936666	Monkey-Cluster304	1175	-
NC_022283.1	33458338	33460642	Monkey-Cluster305	2305	-
NC_022283.1	39105113	39107704	Monkey-Cluster306	2592	+
NC_022283.1	52072907	52075456	Monkey-Cluster307	2550	-
NC_022283.1	56132711	56134931	Monkey-Cluster308	2221	+
NC_022283.1	64164221	64169148	Monkey-Cluster309	4928	-
NC_022283.1	69036328	69047523	Monkey-Cluster310	11196	+
NC_022283.1	69152184	69156182	Monkey-Cluster311	3999	+
NC_022283.1	69192514	69198007	Monkey-Cluster312	5494	+
NC_022283.1	69204441	69207522	Monkey-Cluster313	3082	+
NC_022283.1	72563589	72565962	Monkey-Cluster314	2374	+
NC_022283.1	74652406	74654350	Monkey-Cluster315	1945	-
NC_022283.1	77156848	77160948	Monkey-Cluster316	4101	+
NC_022283.1	77599093	77601080	Monkey-Cluster317	1988	+
NC_022283.1	92831176	92833409	Monkey-Cluster318	2234	+
NC_022283.1	96004183	96008324	Monkey-Cluster319	4142	+
NC_022283.1	101973235	101975296	Monkey-Cluster320	2062	+
NC_022283.1	114525063	114529859	Monkey-Cluster321	4797	+
NC_022284.1	5532078	5540900	Monkey-Cluster322	8823	-
NC_022284.1	11425941	11428888	Monkey-Cluster323	2948	-
NC_022284.1	12521063	12530009	Monkey-Cluster324	8947	+
NC_022284.1	20159059	20161446	Monkey-Cluster325	2388	-
NC_022284.1	27972455	27977017	Monkey-Cluster326	4563	-
NC_022284.1	29523010	29527947	Monkey-Cluster327	4938	-
NC_022284.1	31474218	31476452	Monkey-Cluster328	2235	+
NC_022284.1	41552956	41555981	Monkey-Cluster329	3026	+
NC_022284.1	41605252	41608849	Monkey-Cluster330	3598	-
NC_022284.1	42226016	42228149	Monkey-Cluster331	2134	+
NC_022284.1	49088311	49091495	Monkey-Cluster332	3185	+
NC_022284.1	58406766	58410989	Monkey-Cluster333	4224	-
NC_022284.1	67438107	67445122	Monkey-Cluster334	7016	-
NC_022284.1	76287703	76288914	Monkey-Cluster335	1212	-
NC_022284.1	77016787	77018627	Monkey-Cluster336	1841	-
NC_022284.1	77102572	77107635	Monkey-Cluster337	5064	-
NC_022284.1	80227004	80233339	Monkey-Cluster338	6336	-
NC_022284.1	94224968	94226051	Monkey-Cluster339	1084	-
NC_022284.1	96212620	96214753	Monkey-Cluster340	2134	-
NC_022284.1	99037140	99038530	Monkey-Cluster341	1391	+
NC_022284.1	106790023	106792164	Monkey-Cluster342	2142	+
NC_022284.1	110502681	110506014	Monkey-Cluster343	3334	-
NC_022285.1	14043353	14045110	Monkey-Cluster344	1758	-
NC_022285.1	14217236	14219490	Monkey-Cluster345	2255	+
NC_022285.1	16908579	16913706	Monkey-Cluster346	5128	+
NC_022285.1	23168021	23171156	Monkey-Cluster347	3136	+
NC_022285.1	25870264	25871770	Monkey-Cluster348	1507	-
NC_022285.1	28920196	28925676	Monkey-Cluster349	5481	-
NC_022285.1	41855167	41860526	Monkey-Cluster350	5360	+
NC_022285.1	42644752	42645841	Monkey-Cluster351	1090	-
NC_022285.1	43454217	43462657	Monkey-Cluster352	8441	-
NC_022285.1	44417655	44419523	Monkey-Cluster353	1869	+
NC_022285.1	48653031	48661994	Monkey-Cluster354	8964	-
NC_022285.1	48812168	48816618	Monkey-Cluster355	4451	+
NC_022285.1	50456409	50460941	Monkey-Cluster356	4533	+
NC_022285.1	52834216	52838318	Monkey-Cluster357	4103	-
NC_022285.1	56919498	56921125	Monkey-Cluster358	1628	+
NC_022285.1	66207228	66217490	Monkey-Cluster359	10263	+
NC_022285.1	82112055	82118624	Monkey-Cluster360	6570	-
NC_022285.1	85991792	85996198	Monkey-Cluster361	4407	+
NC_022285.1	86812779	86816865	Monkey-Cluster362	4087	-
NC_022285.1	88328140	88332984	Monkey-Cluster363	4845	+
NC_022285.1	88984887	88987155	Monkey-Cluster364	2269	-
NC_022285.1	96441134	96445888	Monkey-Cluster365	4755	-
NC_022285.1	96479768	96483953	Monkey-Cluster366	4186	+
NC_022285.1	117321349	117329932	Monkey-Cluster367	8584	+
NC_022285.1	117383357	117390824	Monkey-Cluster368	7468	+
NC_022285.1	117396152	117411395	Monkey-Cluster369	15244	+
NC_022285.1	117415141	117417279	Monkey-Cluster370	2139	-
NC_022286.1	46208744	46210955	Monkey-Cluster371	2212	+
NC_022286.1	49112872	49118867	Monkey-Cluster372	5996	+
NC_022286.1	49321775	49326169	Monkey-Cluster373	4395	+
NC_022286.1	51032480	51039594	Monkey-Cluster374	7115	+
NC_022286.1	51132227	51136962	Monkey-Cluster375	4736	+
NC_022286.1	52669479	52675195	Monkey-Cluster376	5717	+
NC_022286.1	52868049	52870287	Monkey-Cluster377	2239	+
NC_022286.1	53139585	53142013	Monkey-Cluster378	2429	-
NC_022286.1	54697006	54699203	Monkey-Cluster379	2198	-
NC_022286.1	54786458	54789707	Monkey-Cluster380	3250	+
NC_022286.1	68907434	68915346	Monkey-Cluster381	7913	+
NC_022286.1	69197707	69199110	Monkey-Cluster382	1404	-
NC_022286.1	74607810	74611484	Monkey-Cluster383	3675	+
NC_022286.1	99560166	99561681	Monkey-Cluster384	1516	-
NC_022287.1	21677938	21678984	Monkey-Cluster385	1047	+
NC_022287.1	31823459	31828350	Monkey-Cluster386	4892	-
NC_022287.1	35805048	35811444	Monkey-Cluster387	6397	-
NC_022287.1	42245347	42248841	Monkey-Cluster388	3495	+
NC_022287.1	59357426	59358743	Monkey-Cluster389	1318	-
NC_022287.1	64130425	64132307	Monkey-Cluster390	1883	+
NC_022287.1	71813682	71816080	Monkey-Cluster391	2399	-
NC_022287.1	73988605	73996938	Monkey-Cluster392	8334	-
NC_022287.1	77972437	77975441	Monkey-Cluster393	3005	+
NC_022288.1	10865339	10876992	Monkey-Cluster394	11654	-
NC_022288.1	10908379	10936489	Monkey-Cluster395	28111	-
NC_022288.1	16944408	16951940	Monkey-Cluster396	7533	+
NC_022288.1	18406395	18411711	Monkey-Cluster397	5317	+
NC_022288.1	18415191	18419046	Monkey-Cluster398	3856	+
NC_022288.1	20145158	20149604	Monkey-Cluster399	4447	-
NC_022288.1	32447348	32450621	Monkey-Cluster400	3274	-
NC_022288.1	32556445	32558145	Monkey-Cluster401	1701	-
NC_022288.1	33081832	33087522	Monkey-Cluster402	5691	-
NC_022288.1	35190309	35191542	Monkey-Cluster403	1234	-
NC_022288.1	47539215	47541046	Monkey-Cluster404	1832	-
NC_022288.1	49256201	49265742	Monkey-Cluster405	9542	-
NC_022288.1	49464592	49468747	Monkey-Cluster406	4156	-
NC_022288.1	50123162	50126522	Monkey-Cluster407	3361	-
NC_022288.1	56947747	56950592	Monkey-Cluster408	2846	-
NC_022288.1	75672392	75678356	Monkey-Cluster409	5965	+
NC_022288.1	90977397	90981638	Monkey-Cluster410	4242	+
NC_022288.1	93335135	93341342	Monkey-Cluster411	6208	-
NC_022289.1	4249260	4251351	Monkey-Cluster412	2092	-
NC_022289.1	9889912	9892637	Monkey-Cluster413	2726	+
NC_022289.1	39569448	39573844	Monkey-Cluster414	4397	-
NC_022289.1	43064620	43071711	Monkey-Cluster415	7092	-
NC_022289.1	43330020	43336258	Monkey-Cluster416	6239	-
NC_022289.1	43342012	43346955	Monkey-Cluster417	4944	-
NC_022289.1	43550953	43554667	Monkey-Cluster418	3715	+
NC_022289.1	43605211	43609161	Monkey-Cluster419	3951	+
NC_022289.1	43621340	43634860	Monkey-Cluster420	13521	+
NC_022289.1	43981870	43985223	Monkey-Cluster421	3354	+
NC_022289.1	63138532	63140761	Monkey-Cluster422	2230	+
NC_022289.1	67221596	67223863	Monkey-Cluster423	2268	-
NC_022289.1	70113844	70119536	Monkey-Cluster424	5693	+
NC_022289.1	74636761	74637938	Monkey-Cluster425	1178	-
NC_022290.1	9867086	9875738	Monkey-Cluster426	8653	+
NC_022290.1	11984565	11986757	Monkey-Cluster427	2193	+
NC_022290.1	20341512	20344523	Monkey-Cluster428	3012	-
NC_022290.1	23831651	23834056	Monkey-Cluster429	2406	-
NC_022290.1	24255749	24262027	Monkey-Cluster430	6279	-
NC_022290.1	28529681	28532314	Monkey-Cluster431	2634	+
NC_022290.1	28812106	28819896	Monkey-Cluster432	7791	-
NC_022290.1	29740390	29743730	Monkey-Cluster433	3341	-
NC_022290.1	31815493	31817708	Monkey-Cluster434	2216	-
NC_022290.1	43746004	43747821	Monkey-Cluster435	1818	+
NC_022290.1	43825063	43829200	Monkey-Cluster436	4138	-
NC_022290.1	52523456	52529980	Monkey-Cluster437	6525	+
NC_022290.1	52911085	52912109	Monkey-Cluster438	1025	-
NC_022290.1	53124517	53128069	Monkey-Cluster439	3553	+
NC_022291.1	7879433	7887749	Monkey-Cluster440	8317	-
NC_022291.1	7892476	7899417	Monkey-Cluster441	6942	-
NC_022291.1	7942126	7947845	Monkey-Cluster442	5720	-
NC_022291.1	8044053	8063813	Monkey-Cluster443	19761	-
NC_022291.1	8073344	8086004	Monkey-Cluster444	12661	-
NC_022291.1	10004258	10005637	Monkey-Cluster445	1380	-
NC_022291.1	18630312	18633434	Monkey-Cluster446	3123	-
NC_022291.1	19946820	19954997	Monkey-Cluster447	8178	-
NC_022291.1	29821077	29829896	Monkey-Cluster448	8820	-
NC_022291.1	29960971	29964380	Monkey-Cluster449	3410	-
NC_022291.1	39218696	39221317	Monkey-Cluster450	2622	-
NC_022291.1	66104085	66114506	Monkey-Cluster451	10422	-
NC_022291.1	66127202	66136493	Monkey-Cluster452	9292	-
NC_022291.1	66167582	66172702	Monkey-Cluster453	5121	-
NC_022291.1	66179681	66186977	Monkey-Cluster454	7297	-
NC_022291.1	66254277	66267701	Monkey-Cluster455	13425	-
NC_022291.1	73171069	73176455	Monkey-Cluster456	5387	-
NC_022292.1	1577493	1586908	Monkey-Cluster457	9416	-
NC_022292.1	30139677	30141751	Monkey-Cluster458	2075	+
NC_022292.1	31787136	31793233	Monkey-Cluster459	6098	+
NC_022292.1	35607218	35609138	Monkey-Cluster460	1921	-
NC_022292.1	35649064	35654825	Monkey-Cluster461	5762	-
NC_022292.1	47388723	47392542	Monkey-Cluster462	3820	+
NC_022292.1	48019136	48025636	Monkey-Cluster463	6501	+
NC_022292.1	52213923	52217888	Monkey-Cluster464	3966	+
NC_022292.1	52584582	52586371	Monkey-Cluster465	1790	+
NC_022292.1	54923227	54927518	Monkey-Cluster466	4292	-
NC_022292.1	56567300	56573772	Monkey-Cluster467	6473	-
NC_022292.1	70357009	70362564	Monkey-Cluster468	5556	-
NC_022292.1	75796420	75801044	Monkey-Cluster469	4625	-
NC_022292.1	88489156	88495008	Monkey-Cluster470	5853	-
NC_022292.1	90321712	90331480	Monkey-Cluster471	9769	-
NC_022292.1	96175110	96176769	Monkey-Cluster472	1660	+
NC_022292.1	101613400	101617160	Monkey-Cluster473	3761	-
NC_022292.1	107977069	107982531	Monkey-Cluster474	5463	+
NC_022292.1	112130697	112133965	Monkey-Cluster475	3269	-
NC_022292.1	116750150	116760775	Monkey-Cluster476	10626	-
NC_022292.1	118750802	118752777	Monkey-Cluster477	1976	+
NC_022292.1	119095129	119099390	Monkey-Cluster478	4262	-
NC_022292.1	120921528	120928247	Monkey-Cluster479	6720	+
NC_022292.1	123858195	123862231	Monkey-Cluster480	4037	+
NC_022292.1	124442127	124445100	Monkey-Cluster481	2974	-
NC_022292.1	133834245	133841230	Monkey-Cluster482	6986	-
NC_022292.1	133956121	133961819	Monkey-Cluster483	5699	-
NC_022292.1	134841143	134842864	Monkey-Cluster484	1722	-
NC_022292.1	135062879	135064967	Monkey-Cluster485	2089	+
NC_022292.1	140020935	140023087	Monkey-Cluster486	2153	+
NW_005093489.1	100360	107263	Monkey-Cluster487	6904	+
NW_005093492.1	61350	66001	Monkey-Cluster488	4652	+
NW_005093602.1	25408	33014	Monkey-Cluster489	7607	-
NW_005093642.1	34418	40002	Monkey-Cluster490	5585	+
NW_005093979.1	65	26777	Monkey-Cluster491	26713	-
NW_005093979.1	37159	44084	Monkey-Cluster492	6926	-
NW_005094047.1	2	23433	Monkey-Cluster493	23432	-
NW_005099968.1	888	7160	Monkey-Cluster494	6273	+
NW_005100172.1	10	1977	Monkey-Cluster495	1968	-

## Sheet: Table S8
Table S8: The coordinates of rabbit piRNA clusters
Chromosome	Start	End	Name	Length	Strand
NC_013669.1	3395015	3397464	Rabbit-Cluster1	2450	-
NC_013669.1	10624260	10630521	Rabbit-Cluster2	6262	+
NC_013669.1	32231105	32234446	Rabbit-Cluster3	3342	-
NC_013669.1	35510530	35514678	Rabbit-Cluster4	4149	-
NC_013669.1	46878769	46884986	Rabbit-Cluster5	6218	-
NC_013669.1	56994990	57004457	Rabbit-Cluster6	9468	-
NC_013669.1	57012095	57020980	Rabbit-Cluster7	8886	+
NC_013669.1	65650177	65654787	Rabbit-Cluster8	4611	-
NC_013669.1	107158798	107159991	Rabbit-Cluster9	1194	-
NC_013669.1	111095407	111096816	Rabbit-Cluster10	1410	+
NC_013669.1	112906061	112911937	Rabbit-Cluster11	5877	-
NC_013669.1	123660745	123666254	Rabbit-Cluster12	5510	+
NC_013669.1	132235982	132238925	Rabbit-Cluster13	2944	+
NC_013669.1	133553362	133559992	Rabbit-Cluster14	6631	-
NC_013669.1	139598676	139605947	Rabbit-Cluster15	7272	+
NC_013669.1	145314600	145323289	Rabbit-Cluster16	8690	-
NC_013669.1	167067027	167072788	Rabbit-Cluster17	5762	-
NC_013669.1	172173860	172180659	Rabbit-Cluster18	6800	+
NC_013669.1	177789328	177793975	Rabbit-Cluster19	4648	+
NC_013669.1	191966692	191969988	Rabbit-Cluster20	3297	+
NC_013670.1	629543	847129	Rabbit-Cluster21	217587	+
NC_013670.1	851027	888915	Rabbit-Cluster22	37889	+
NC_013670.1	13881660	13882773	Rabbit-Cluster23	1114	+
NC_013670.1	19562053	19567937	Rabbit-Cluster24	5885	-
NC_013670.1	28031648	28039548	Rabbit-Cluster25	7901	-
NC_013670.1	64074387	64080747	Rabbit-Cluster26	6361	+
NC_013670.1	65325653	65331694	Rabbit-Cluster27	6042	-
NC_013670.1	65912010	65918806	Rabbit-Cluster28	6797	+
NC_013670.1	74491264	74493831	Rabbit-Cluster29	2568	+
NC_013670.1	82793788	82795953	Rabbit-Cluster30	2166	+
NC_013670.1	84653160	84660579	Rabbit-Cluster31	7420	+
NC_013670.1	97453860	97456147	Rabbit-Cluster32	2288	-
NC_013670.1	111504339	111507420	Rabbit-Cluster33	3082	-
NC_013670.1	130397230	130408817	Rabbit-Cluster34	11588	+
NC_013670.1	162584827	162588648	Rabbit-Cluster35	3822	+
NC_013670.1	172959790	172962045	Rabbit-Cluster36	2256	-
NC_013671.1	9149115	9150498	Rabbit-Cluster37	1384	+
NC_013671.1	55762804	55767007	Rabbit-Cluster38	4204	+
NC_013671.1	57808591	57812918	Rabbit-Cluster39	4328	+
NC_013671.1	58687002	58688918	Rabbit-Cluster40	1917	+
NC_013671.1	69248582	69253011	Rabbit-Cluster41	4430	-
NC_013671.1	73488688	73496006	Rabbit-Cluster42	7319	+
NC_013671.1	97975009	97980991	Rabbit-Cluster43	5983	+
NC_013671.1	98051494	98058748	Rabbit-Cluster44	7255	-
NC_013671.1	105584063	105586007	Rabbit-Cluster45	1945	+
NC_013671.1	108954239	108955826	Rabbit-Cluster46	1588	-
NC_013671.1	110976376	110980670	Rabbit-Cluster47	4295	+
NC_013671.1	113370671	113378046	Rabbit-Cluster48	7376	-
NC_013671.1	129361026	129368573	Rabbit-Cluster49	7548	+
NC_013671.1	132250434	132251639	Rabbit-Cluster50	1206	+
NC_013671.1	132801247	132850865	Rabbit-Cluster51	49619	-
NC_013671.1	133073440	133082849	Rabbit-Cluster52	9410	-
NC_013671.1	133090351	133097143	Rabbit-Cluster53	6793	-
NC_013671.1	137279035	137283917	Rabbit-Cluster54	4883	+
NC_013671.1	146628311	146631106	Rabbit-Cluster55	2796	-
NC_013671.1	153469043	153473865	Rabbit-Cluster56	4823	-
NC_013671.1	154216010	154222354	Rabbit-Cluster57	6345	+
NC_013671.1	154654531	154713913	Rabbit-Cluster58	59383	+
NC_013671.1	154718045	154753998	Rabbit-Cluster59	35954	+
NC_013671.1	154756022	154768981	Rabbit-Cluster60	12960	+
NC_013671.1	154943986	154992372	Rabbit-Cluster61	48387	+
NC_013671.1	154994849	155002980	Rabbit-Cluster62	8132	+
NC_013671.1	155004034	155011597	Rabbit-Cluster63	7564	+
NC_013671.1	155018202	155024857	Rabbit-Cluster64	6656	+
NC_013672.1	11793472	11800149	Rabbit-Cluster65	6678	+
NC_013672.1	17949882	17952095	Rabbit-Cluster66	2214	-
NC_013672.1	37994753	38001424	Rabbit-Cluster67	6672	-
NC_013672.1	42245794	42252483	Rabbit-Cluster68	6690	+
NC_013672.1	59431344	59432927	Rabbit-Cluster69	1584	+
NC_013672.1	74654097	74655886	Rabbit-Cluster70	1790	+
NC_013672.1	77857576	77866043	Rabbit-Cluster71	8468	-
NC_013672.1	81504892	81511043	Rabbit-Cluster72	6152	-
NC_013673.1	18427116	18428379	Rabbit-Cluster73	1264	+
NC_013673.1	27685128	27690985	Rabbit-Cluster74	5858	-
NC_013673.1	35922101	35930811	Rabbit-Cluster75	8711	-
NC_013675.1	295654	299544	Rabbit-Cluster76	3891	-
NC_013675.1	315186	319939	Rabbit-Cluster77	4754	+
NC_013675.1	1044454	1048893	Rabbit-Cluster78	4440	-
NC_013675.1	2526459	2533174	Rabbit-Cluster79	6716	-
NC_013675.1	19906281	19909653	Rabbit-Cluster80	3373	-
NC_013675.1	24546735	24549408	Rabbit-Cluster81	2674	-
NC_013675.1	28280331	28282069	Rabbit-Cluster82	1739	-
NC_013675.1	43157092	43158379	Rabbit-Cluster83	1288	-
NC_013675.1	47726262	47728656	Rabbit-Cluster84	2395	-
NC_013675.1	54703810	54709033	Rabbit-Cluster85	5224	+
NC_013675.1	60778908	60785269	Rabbit-Cluster86	6362	-
NC_013675.1	65827477	65836009	Rabbit-Cluster87	8533	+
NC_013675.1	68757400	68763761	Rabbit-Cluster88	6362	-
NC_013675.1	97110615	97112933	Rabbit-Cluster89	2319	-
NC_013675.1	104977363	104979058	Rabbit-Cluster90	1696	+
NC_013675.1	112334482	112337691	Rabbit-Cluster91	3210	+
NC_013675.1	119247751	119248879	Rabbit-Cluster92	1129	-
NC_013675.1	137177443	137182097	Rabbit-Cluster93	4655	-
NC_013675.1	140543967	140547739	Rabbit-Cluster94	3773	+
NC_013675.1	142117000	142123958	Rabbit-Cluster95	6959	-
NC_013675.1	145048256	145053505	Rabbit-Cluster96	5250	+
NC_013675.1	152303427	152307997	Rabbit-Cluster97	4571	+
NC_013675.1	159078955	159083931	Rabbit-Cluster98	4977	-
NC_013676.1	10849120	10853968	Rabbit-Cluster99	4849	-
NC_013676.1	11794394	11801919	Rabbit-Cluster100	7526	+
NC_013676.1	19668333	19674893	Rabbit-Cluster101	6561	-
NC_013676.1	34889367	34895904	Rabbit-Cluster102	6538	-
NC_013676.1	53657052	53663113	Rabbit-Cluster103	6062	+
NC_013676.1	70748657	70752539	Rabbit-Cluster104	3883	-
NC_013676.1	77728700	77731178	Rabbit-Cluster105	2479	-
NC_013676.1	92508564	92513399	Rabbit-Cluster106	4836	-
NC_013676.1	97593279	97595511	Rabbit-Cluster107	2233	+
NC_013676.1	108759424	108767857	Rabbit-Cluster108	8434	+
NC_013677.1	5431365	5449270	Rabbit-Cluster109	17906	+
NC_013677.1	8506293	8515759	Rabbit-Cluster110	9467	-
NC_013677.1	25026515	25028884	Rabbit-Cluster111	2370	+
NC_013677.1	39102394	39116294	Rabbit-Cluster112	13901	-
NC_013677.1	52745127	52750774	Rabbit-Cluster113	5648	-
NC_013677.1	61273638	61274939	Rabbit-Cluster114	1302	-
NC_013677.1	61626820	61633488	Rabbit-Cluster115	6669	-
NC_013677.1	64435357	64447090	Rabbit-Cluster116	11734	+
NC_013677.1	68063363	68066161	Rabbit-Cluster117	2799	+
NC_013677.1	74605190	74609725	Rabbit-Cluster118	4536	-
NC_013677.1	81590044	81596958	Rabbit-Cluster119	6915	+
NC_013677.1	82960852	82966615	Rabbit-Cluster120	5764	+
NC_013677.1	83692880	83695382	Rabbit-Cluster121	2503	+
NC_013677.1	93904114	93909313	Rabbit-Cluster122	5200	+
NC_013677.1	109628024	109633096	Rabbit-Cluster123	5073	+
NC_013677.1	113639330	113644047	Rabbit-Cluster124	4718	+
NC_013678.1	18109045	18113988	Rabbit-Cluster125	4944	+
NC_013678.1	45623866	45626748	Rabbit-Cluster126	2883	+
NC_013679.1	1024076	1026893	Rabbit-Cluster127	2818	+
NC_013679.1	22875790	22880107	Rabbit-Cluster128	4318	-
NC_013679.1	25764208	25768394	Rabbit-Cluster129	4187	+
NC_013679.1	28600149	28606430	Rabbit-Cluster130	6282	+
NC_013679.1	31127047	31132591	Rabbit-Cluster131	5545	-
NC_013679.1	31434921	31442953	Rabbit-Cluster132	8033	-
NC_013679.1	35578885	35587793	Rabbit-Cluster133	8909	+
NC_013679.1	37159991	37165790	Rabbit-Cluster134	5800	-
NC_013679.1	48420454	48427008	Rabbit-Cluster135	6555	+
NC_013679.1	55053398	55060359	Rabbit-Cluster136	6962	+
NC_013679.1	56035166	56042982	Rabbit-Cluster137	7817	-
NC_013679.1	56046405	56050168	Rabbit-Cluster138	3764	+
NC_013679.1	83320261	83326005	Rabbit-Cluster139	5745	-
NC_013680.1	5568342	5575550	Rabbit-Cluster140	7209	+
NC_013680.1	8427184	8429069	Rabbit-Cluster141	1886	-
NC_013680.1	16329397	16331649	Rabbit-Cluster142	2253	-
NC_013680.1	29896783	30021010	Rabbit-Cluster143	124228	-
NC_013680.1	52473580	52480116	Rabbit-Cluster144	6537	-
NC_013680.1	60244281	60246325	Rabbit-Cluster145	2045	-
NC_013680.1	61848050	61852177	Rabbit-Cluster146	4128	+
NC_013680.1	63936602	63941000	Rabbit-Cluster147	4399	-
NC_013680.1	64357348	64364320	Rabbit-Cluster148	6973	+
NC_013680.1	64387986	64391804	Rabbit-Cluster149	3819	-
NC_013680.1	65085032	65089999	Rabbit-Cluster150	4968	-
NC_013680.1	81934560	81939922	Rabbit-Cluster151	5363	-
NC_013680.1	82616675	82625021	Rabbit-Cluster152	8347	+
NC_013680.1	84008706	84013942	Rabbit-Cluster153	5237	+
NC_013680.1	85569375	85575220	Rabbit-Cluster154	5846	+
NC_013680.1	92865272	92871647	Rabbit-Cluster155	6376	-
NC_013680.1	99945714	99950927	Rabbit-Cluster156	5214	-
NC_013680.1	138709034	138711383	Rabbit-Cluster157	2350	+
NC_013680.1	141961086	141968761	Rabbit-Cluster158	7676	+
NC_013680.1	149081172	149088511	Rabbit-Cluster159	7340	-
NC_013681.1	119298	127810	Rabbit-Cluster160	8513	-
NC_013681.1	6189434	6197182	Rabbit-Cluster161	7749	-
NC_013681.1	26332193	26335006	Rabbit-Cluster162	2814	-
NC_013681.1	30288066	30290979	Rabbit-Cluster163	2914	-
NC_013681.1	116339201	116341777	Rabbit-Cluster164	2577	+
NC_013682.1	4963353	4965343	Rabbit-Cluster165	1991	-
NC_013682.1	14598345	14602895	Rabbit-Cluster166	4551	-
NC_013682.1	15532192	15534688	Rabbit-Cluster167	2497	-
NC_013682.1	23899602	23900981	Rabbit-Cluster168	1380	+
NC_013682.1	32629396	32635510	Rabbit-Cluster169	6115	+
NC_013682.1	35085164	35087834	Rabbit-Cluster170	2671	-
NC_013682.1	36656147	36663495	Rabbit-Cluster171	7349	+
NC_013682.1	41241002	41249516	Rabbit-Cluster172	8515	+
NC_013682.1	61407549	61412983	Rabbit-Cluster173	5435	-
NC_013682.1	70772446	70776604	Rabbit-Cluster174	4159	+
NC_013682.1	76055212	76062515	Rabbit-Cluster175	7304	-
NC_013682.1	78472851	78474624	Rabbit-Cluster176	1774	+
NC_013682.1	115804345	115807162	Rabbit-Cluster177	2818	+
NC_013682.1	127009443	127012518	Rabbit-Cluster178	3076	-
NC_013682.1	140896241	140902410	Rabbit-Cluster179	6170	+
NC_013682.1	153501946	153504224	Rabbit-Cluster180	2279	-
NC_013683.1	14675062	14685550	Rabbit-Cluster181	10489	+
NC_013683.1	16519831	16524256	Rabbit-Cluster182	4426	-
NC_013683.1	26603365	26609791	Rabbit-Cluster183	6427	+
NC_013683.1	28803816	28808264	Rabbit-Cluster184	4449	+
NC_013683.1	29958581	29966965	Rabbit-Cluster185	8385	+
NC_013683.1	56979932	56984882	Rabbit-Cluster186	4951	-
NC_013683.1	71831785	71834959	Rabbit-Cluster187	3175	-
NC_013683.1	72866119	72873006	Rabbit-Cluster188	6888	-
NC_013683.1	72899183	72918887	Rabbit-Cluster189	19705	-
NC_013683.1	72925032	73217545	Rabbit-Cluster190	292514	-
NC_013683.1	73260816	73263665	Rabbit-Cluster191	2850	+
NC_013683.1	77929714	77936089	Rabbit-Cluster192	6376	-
NC_013683.1	81069129	81074457	Rabbit-Cluster193	5329	-
NC_013683.1	102605695	102607956	Rabbit-Cluster194	2262	+
NC_013684.1	5320067	5325881	Rabbit-Cluster195	5815	-
NC_013684.1	37254882	37258853	Rabbit-Cluster196	3972	+
NC_013684.1	45893163	45900502	Rabbit-Cluster197	7340	-
NC_013684.1	60086554	60087810	Rabbit-Cluster198	1257	+
NC_013684.1	76978402	76984624	Rabbit-Cluster199	6223	-
NC_013684.1	83342715	83346903	Rabbit-Cluster200	4189	-
NC_013685.1	6021320	6040686	Rabbit-Cluster201	19367	+
NC_013685.1	19044605	19048901	Rabbit-Cluster202	4297	-
NC_013685.1	38965497	38972011	Rabbit-Cluster203	6515	+
NC_013685.1	57093014	57098808	Rabbit-Cluster204	5795	-
NC_013685.1	59665984	59670396	Rabbit-Cluster205	4413	+
NC_013685.1	67282163	67289277	Rabbit-Cluster206	7115	-
NC_013685.1	78230100	78241009	Rabbit-Cluster207	10910	+
NC_013685.1	81173218	81180174	Rabbit-Cluster208	6957	-
NC_013686.1	3477163	3482015	Rabbit-Cluster209	4853	+
NC_013686.1	3483024	3490203	Rabbit-Cluster210	7180	+
NC_013686.1	4462028	4470533	Rabbit-Cluster211	8506	-
NC_013686.1	4798282	4803233	Rabbit-Cluster212	4952	+
NC_013686.1	6404090	6409999	Rabbit-Cluster213	5910	-
NC_013686.1	16010878	16049135	Rabbit-Cluster214	38258	+
NC_013686.1	22260176	22264953	Rabbit-Cluster215	4778	-
NC_013686.1	30166677	30174970	Rabbit-Cluster216	8294	+
NC_013686.1	36574045	36581346	Rabbit-Cluster217	7302	-
NC_013686.1	42587234	42593748	Rabbit-Cluster218	6515	+
NC_013686.1	43906640	43912909	Rabbit-Cluster219	6270	-
NC_013686.1	51574449	51615879	Rabbit-Cluster220	41431	+
NC_013687.1	56083038	56088968	Rabbit-Cluster221	5931	-
NC_013688.1	16822814	16825440	Rabbit-Cluster222	2627	-
NC_013688.1	17641067	17648157	Rabbit-Cluster223	7091	+
NC_013688.1	20293053	20294379	Rabbit-Cluster224	1327	+
NC_013688.1	22314673	22319993	Rabbit-Cluster225	5321	+
NC_013689.1	9460269	9619126	Rabbit-Cluster226	158858	-
NC_013690.1	684463	685903	Rabbit-Cluster227	1441	+
NC_013690.1	1059056	1060289	Rabbit-Cluster228	1234	+
NC_013690.1	4657282	4729458	Rabbit-Cluster229	72177	+
NC_013690.1	6244577	6256929	Rabbit-Cluster230	12353	-
NC_013690.1	6285431	6290649	Rabbit-Cluster231	5219	-
NC_013690.1	7539084	7544942	Rabbit-Cluster232	5859	+
NC_013690.1	16157647	16164004	Rabbit-Cluster233	6358	-
NC_013690.1	18179947	18182456	Rabbit-Cluster234	2510	-
NC_013690.1	20379603	20386955	Rabbit-Cluster235	7353	-
NC_013690.1	37951392	37958429	Rabbit-Cluster236	7038	+
NC_013690.1	44927566	44933579	Rabbit-Cluster237	6014	-
NC_013690.1	52469218	52475911	Rabbit-Cluster238	6694	+
NC_013690.1	57408034	57412941	Rabbit-Cluster239	4908	+
NC_013690.1	61993252	61998871	Rabbit-Cluster240	5620	-
NC_013690.1	62563226	62572643	Rabbit-Cluster241	9418	-
NC_013690.1	64788124	64793887	Rabbit-Cluster242	5764	-
NC_013690.1	80204915	80208710	Rabbit-Cluster243	3796	-
NC_013690.1	81668103	81675861	Rabbit-Cluster244	7759	+
NC_013690.1	81789410	81795972	Rabbit-Cluster245	6563	-
NC_013690.1	84477250	84482665	Rabbit-Cluster246	5416	-
NC_013690.1	95660023	95661882	Rabbit-Cluster247	1860	-
NC_013690.1	101870162	101872815	Rabbit-Cluster248	2654	-
NC_013690.1	106449283	106450824	Rabbit-Cluster249	1542	+
NC_013690.1	107843006	107851701	Rabbit-Cluster250	8696	+
NW_003159325.1	8310060	8316213	Rabbit-Cluster251	6154	+
NW_003159326.1	3864470	3870423	Rabbit-Cluster252	5954	-
NW_003159326.1	5421409	5425721	Rabbit-Cluster253	4313	+
NW_003159326.1	8779684	8783639	Rabbit-Cluster254	3956	-
NW_003159327.1	6137182	6138197	Rabbit-Cluster255	1016	+
NW_003159327.1	7558350	7562960	Rabbit-Cluster256	4611	+
NW_003159332.1	120611	127063	Rabbit-Cluster257	6453	-
NW_003159336.1	3914155	3920644	Rabbit-Cluster258	6490	-
NW_003159341.1	1609882	1618732	Rabbit-Cluster259	8851	-
NW_003159347.1	481502	489926	Rabbit-Cluster260	8425	-
NW_003159347.1	522068	531415	Rabbit-Cluster261	9348	-
NW_003159347.1	2021229	2029000	Rabbit-Cluster262	7772	+
NW_003159353.1	110558	111874	Rabbit-Cluster263	1317	+
NW_003159353.1	168458	174198	Rabbit-Cluster264	5741	+
NW_003159354.1	273218	274842	Rabbit-Cluster265	1625	+
NW_003159354.1	1161397	1162812	Rabbit-Cluster266	1416	+
NW_003159356.1	2498293	2500452	Rabbit-Cluster267	2160	+
NW_003159357.1	164617	170345	Rabbit-Cluster268	5729	-
NW_003159358.1	753426	756831	Rabbit-Cluster269	3406	-
NW_003159366.1	458679	465007	Rabbit-Cluster270	6329	-
NW_003159367.1	911342	951436	Rabbit-Cluster271	40095	-
NW_003159384.1	425094	428182	Rabbit-Cluster272	3089	-
NW_003159389.1	1094042	1097834	Rabbit-Cluster273	3793	-
NW_003159389.1	1270196	1272948	Rabbit-Cluster274	2753	-
NW_003159397.1	471133	483004	Rabbit-Cluster275	11872	+
NW_003159399.1	208222	215935	Rabbit-Cluster276	7714	-
NW_003159401.1	159517	168911	Rabbit-Cluster277	9395	+
NW_003159402.1	164018	171692	Rabbit-Cluster278	7675	-
NW_003159403.1	1058131	1061507	Rabbit-Cluster279	3377	-
NW_003159404.1	996347	999007	Rabbit-Cluster280	2661	+
NW_003159432.1	659785	664384	Rabbit-Cluster281	4600	-
NW_003159435.1	960644	963396	Rabbit-Cluster282	2753	-
NW_003159449.1	33701	42537	Rabbit-Cluster283	8837	+
NW_003159451.1	501025	511404	Rabbit-Cluster284	10380	+
NW_003159456.1	123027	129305	Rabbit-Cluster285	6279	+
NW_003159474.1	57013	64419	Rabbit-Cluster286	7407	-
NW_003159474.1	522171	533911	Rabbit-Cluster287	11741	+
NW_003159476.1	82241	88636	Rabbit-Cluster288	6396	-
NW_003159478.1	452412	457759	Rabbit-Cluster289	5348	+
NW_003159506.1	49021	57876	Rabbit-Cluster290	8856	-
NW_003159511.1	323185	328031	Rabbit-Cluster291	4847	-
NW_003159513.1	538924	541480	Rabbit-Cluster292	2557	-
NW_003159516.1	448554	452004	Rabbit-Cluster293	3451	+
NW_003159519.1	406001	413678	Rabbit-Cluster294	7678	+
NW_003159527.1	217093	228019	Rabbit-Cluster295	10927	+
NW_003159551.1	46476	51979	Rabbit-Cluster296	5504	+
NW_003159552.1	362009	366676	Rabbit-Cluster297	4668	-
NW_003159555.1	223640	229929	Rabbit-Cluster298	6290	-
NW_003159555.1	364801	367412	Rabbit-Cluster299	2612	+
NW_003159563.1	106707	112814	Rabbit-Cluster300	6108	-
NW_003159571.1	48576	63935	Rabbit-Cluster301	15360	+
NW_003159575.1	101664	106999	Rabbit-Cluster302	5336	+
NW_003159596.1	356649	359143	Rabbit-Cluster303	2495	-
NW_003159622.1	110328	116495	Rabbit-Cluster304	6168	-
NW_003159624.1	16167	23884	Rabbit-Cluster305	7718	-
NW_003159657.1	67473	69408	Rabbit-Cluster306	1936	-
NW_003159666.1	131183	133498	Rabbit-Cluster307	2316	+
NW_003159670.1	72032	80837	Rabbit-Cluster308	8806	-
NW_003159678.1	1504	9013	Rabbit-Cluster309	7510	+
NW_003159721.1	130204	136802	Rabbit-Cluster310	6599	-
NW_003159742.1	96727	102992	Rabbit-Cluster311	6266	-
NW_003159797.1	51002	60988	Rabbit-Cluster312	9987	+
NW_003159886.1	7642	14893	Rabbit-Cluster313	7252	-
NW_003159953.1	5587	12267	Rabbit-Cluster314	6681	-
NW_003159991.1	48684	56676	Rabbit-Cluster315	7993	-
NW_003159999.1	205928	207335	Rabbit-Cluster316	1408	-
NW_003160139.1	21075	26222	Rabbit-Cluster317	5148	-
NW_003160194.1	10160	18592	Rabbit-Cluster318	8433	+
NW_003160253.1	21068	25433	Rabbit-Cluster319	4366	-
NW_003160644.1	11008	20951	Rabbit-Cluster320	9944	-
NW_003160689.1	849	8534	Rabbit-Cluster321	7686	+
NW_003160691.1	3123	11890	Rabbit-Cluster322	8768	+
NW_003160805.1	76	2540	Rabbit-Cluster323	2465	-
NW_003160924.1	6	7845	Rabbit-Cluster324	7840	-
NW_003161023.1	48	7008	Rabbit-Cluster325	6961	+
NW_003161123.1	2080	6898	Rabbit-Cluster326	4819	-
NW_003161285.1	89	3674	Rabbit-Cluster327	3586	-
NW_003161440.1	1380	7006	Rabbit-Cluster328	5627	-
NW_003161753.1	49	5036	Rabbit-Cluster329	4988	-
NW_003161873.1	1046	6879	Rabbit-Cluster330	5834	-
NW_003162098.1	4	6055	Rabbit-Cluster331	6052	-
NW_003162355.1	27	5284	Rabbit-Cluster332	5258	+

## Sheet: Table S9
Table S9: The coordinates of guinea pig piRNA clusters
Chromosome	Start	End	Name	Length	Strand
NT_174169.1	1030	7650	GuineaPig-Cluster1	6621	+
NT_174274.1	26	8139	GuineaPig-Cluster2	8114	+
NT_174443.1	19	9053	GuineaPig-Cluster3	9035	+
NT_174538.1	6	9931	GuineaPig-Cluster4	9926	+
NT_174837.1	1	12958	GuineaPig-Cluster5	12958	+
NT_174868.1	1164	13418	GuineaPig-Cluster6	12255	+
NT_175070.1	15	16897	GuineaPig-Cluster7	16883	-
NT_175211.1	7	19821	GuineaPig-Cluster8	19815	+
NT_175268.1	14	21921	GuineaPig-Cluster9	21908	+
NT_175548.1	28506	33882	GuineaPig-Cluster10	5377	+
NT_175679.1	9	36948	GuineaPig-Cluster11	36940	+
NT_175792.1	4001	6776	GuineaPig-Cluster12	2776	-
NT_175807.1	78954	85591	GuineaPig-Cluster13	6638	-
NT_175898.1	88396	93189	GuineaPig-Cluster14	4794	-
NT_175900.1	98033	104696	GuineaPig-Cluster15	6664	-
NT_175977.1	133216	138394	GuineaPig-Cluster16	5179	+
NT_176012.1	46121	55404	GuineaPig-Cluster17	9284	+
NT_176020.1	48	84686	GuineaPig-Cluster18	84639	+
NT_176020.1	87080	220874	GuineaPig-Cluster19	133795	+
NT_176035.1	136575	138181	GuineaPig-Cluster20	1607	-
NT_176051.1	111410	115771	GuineaPig-Cluster21	4362	-
NT_176097.1	1	46942	GuineaPig-Cluster22	46942	-
NT_176117.1	8	206974	GuineaPig-Cluster23	206967	-
NT_176117.1	211010	299398	GuineaPig-Cluster24	88389	-
NT_176117.1	304219	432676	GuineaPig-Cluster25	128458	-
NT_176123.1	2575	31019	GuineaPig-Cluster26	28445	-
NT_176123.1	33267	88045	GuineaPig-Cluster27	54779	-
NT_176127.1	45	254012	GuineaPig-Cluster28	253968	+
NT_176127.1	255003	366012	GuineaPig-Cluster29	111010	+
NT_176127.1	367060	374714	GuineaPig-Cluster30	7655	+
NT_176127.1	379319	475395	GuineaPig-Cluster31	96077	+
NT_176139.1	468529	472715	GuineaPig-Cluster32	4187	+
NT_176156.1	393447	399319	GuineaPig-Cluster33	5873	-
NT_176159.1	9	237913	GuineaPig-Cluster34	237905	+
NT_176168.1	839	155455	GuineaPig-Cluster35	154617	+
NT_176168.1	160389	273980	GuineaPig-Cluster36	113592	-
NT_176174.1	199237	201175	GuineaPig-Cluster37	1939	+
NT_176174.1	321788	325372	GuineaPig-Cluster38	3585	+
NT_176195.1	246267	310991	GuineaPig-Cluster39	64725	+
NT_176195.1	312012	665998	GuineaPig-Cluster40	353987	+
NT_176197.1	140649	146146	GuineaPig-Cluster41	5498	-
NT_176212.1	853633	857188	GuineaPig-Cluster42	3556	-
NT_176214.1	961161	969301	GuineaPig-Cluster43	8141	+
NT_176216.1	576957	591998	GuineaPig-Cluster44	15042	-
NT_176216.1	596066	946879	GuineaPig-Cluster45	350814	-
NT_176218.1	385023	389328	GuineaPig-Cluster46	4306	+
NT_176219.1	529928	531328	GuineaPig-Cluster47	1401	-
NT_176219.1	657529	659399	GuineaPig-Cluster48	1871	+
NT_176224.1	105480	107485	GuineaPig-Cluster49	2006	-
NT_176228.1	940882	942378	GuineaPig-Cluster50	1497	+
NT_176229.1	299018	306916	GuineaPig-Cluster51	7899	-
NT_176229.1	703496	705531	GuineaPig-Cluster52	2036	+
NT_176231.1	97469	101934	GuineaPig-Cluster53	4466	+
NT_176235.1	910453	913289	GuineaPig-Cluster54	2837	+
NT_176246.1	75613	81835	GuineaPig-Cluster55	6223	-
NT_176248.1	1489176	1497300	GuineaPig-Cluster56	8125	+
NT_176251.1	990778	994233	GuineaPig-Cluster57	3456	-
NT_176251.1	1198965	1202944	GuineaPig-Cluster58	3980	+
NT_176252.1	89072	93539	GuineaPig-Cluster59	4468	-
NT_176253.1	1261362	1263768	GuineaPig-Cluster60	2407	+
NT_176261.1	645605	647335	GuineaPig-Cluster61	1731	-
NT_176261.1	750529	754535	GuineaPig-Cluster62	4007	-
NT_176262.1	159739	161050	GuineaPig-Cluster63	1312	-
NT_176263.1	1875192	1878727	GuineaPig-Cluster64	3536	+
NT_176266.1	2088154	2092044	GuineaPig-Cluster65	3891	+
NT_176271.1	1262555	1265801	GuineaPig-Cluster66	3247	-
NT_176271.1	1450034	1455141	GuineaPig-Cluster67	5108	-
NT_176272.1	1657398	1668343	GuineaPig-Cluster68	10946	+
NT_176274.1	1068286	1075431	GuineaPig-Cluster69	7146	-
NT_176274.1	1595922	1597822	GuineaPig-Cluster70	1901	+
NT_176276.1	2325520	2327204	GuineaPig-Cluster71	1685	-
NT_176277.1	1179531	1180927	GuineaPig-Cluster72	1397	-
NT_176277.1	2460599	2462427	GuineaPig-Cluster73	1829	+
NT_176280.1	2668493	2669832	GuineaPig-Cluster74	1340	+
NT_176283.1	692632	697012	GuineaPig-Cluster75	4381	+
NT_176284.1	515004	517636	GuineaPig-Cluster76	2633	-
NT_176285.1	1195039	1201797	GuineaPig-Cluster77	6759	+
NT_176287.1	1475859	1479483	GuineaPig-Cluster78	3625	+
NT_176292.1	811619	813530	GuineaPig-Cluster79	1912	-
NT_176292.1	2159028	2160820	GuineaPig-Cluster80	1793	+
NT_176293.1	2180735	2183183	GuineaPig-Cluster81	2449	+
NT_176293.1	3127397	3131968	GuineaPig-Cluster82	4572	+
NT_176303.1	218	2128	GuineaPig-Cluster83	1911	+
NT_176303.1	3352841	3412913	GuineaPig-Cluster84	60073	-
NT_176303.1	3415241	3469639	GuineaPig-Cluster85	54399	-
NT_176303.1	3590794	3703001	GuineaPig-Cluster86	112208	+
NT_176303.1	3712163	3718917	GuineaPig-Cluster87	6755	+
NT_176303.1	3738717	3747661	GuineaPig-Cluster88	8945	+
NT_176304.1	815004	816558	GuineaPig-Cluster89	1555	-
NT_176308.1	1592486	1594253	GuineaPig-Cluster90	1768	+
NT_176313.1	233035	236092	GuineaPig-Cluster91	3058	-
NT_176313.1	4007530	4012035	GuineaPig-Cluster92	4506	+
NT_176315.1	857478	859897	GuineaPig-Cluster93	2420	+
NT_176315.1	867102	869407	GuineaPig-Cluster94	2306	-
NT_176315.1	3366643	3370228	GuineaPig-Cluster95	3586	+
NT_176316.1	1039277	1043043	GuineaPig-Cluster96	3767	+
NT_176317.1	3452098	3456981	GuineaPig-Cluster97	4884	+
NT_176318.1	2091498	2138884	GuineaPig-Cluster98	47387	-
NT_176319.1	612204	618890	GuineaPig-Cluster99	6687	-
NT_176319.1	5028367	5029684	GuineaPig-Cluster100	1318	-
NT_176321.1	116060	121009	GuineaPig-Cluster101	4950	-
NT_176321.1	132417	136845	GuineaPig-Cluster102	4429	-
NT_176324.1	2798057	2802291	GuineaPig-Cluster103	4235	+
NT_176325.1	276480	279947	GuineaPig-Cluster104	3468	-
NT_176325.1	927279	931674	GuineaPig-Cluster105	4396	+
NT_176325.1	5625449	5626518	GuineaPig-Cluster106	1070	+
NT_176329.1	3723464	3725530	GuineaPig-Cluster107	2067	-
NT_176330.1	2706454	2708902	GuineaPig-Cluster108	2449	-
NT_176331.1	6608949	6613569	GuineaPig-Cluster109	4621	-
NT_176333.1	4783562	4785288	GuineaPig-Cluster110	1727	-
NT_176333.1	5608695	5613951	GuineaPig-Cluster111	5257	-
NT_176334.1	1785306	2011823	GuineaPig-Cluster112	226518	+
NT_176334.1	2022079	2258971	GuineaPig-Cluster113	236893	+
NT_176334.1	2260025	2355920	GuineaPig-Cluster114	95896	+
NT_176334.1	2358024	2367929	GuineaPig-Cluster115	9906	+
NT_176336.1	1349138	1350611	GuineaPig-Cluster116	1474	-
NT_176336.1	3399250	3400257	GuineaPig-Cluster117	1008	+
NT_176336.1	3671216	3674874	GuineaPig-Cluster118	3659	-
NT_176336.1	6204546	6207223	GuineaPig-Cluster119	2678	-
NT_176337.1	2858779	2862285	GuineaPig-Cluster120	3507	+
NT_176337.1	4347228	4351275	GuineaPig-Cluster121	4048	-
NT_176338.1	4069701	4072211	GuineaPig-Cluster122	2511	+
NT_176341.1	5	35291	GuineaPig-Cluster123	35287	-
NT_176342.1	5913245	5915827	GuineaPig-Cluster124	2583	+
NT_176343.1	10082	13072	GuineaPig-Cluster125	2991	-
NT_176344.1	7207018	7224678	GuineaPig-Cluster126	17661	-
NT_176344.1	7226122	7235001	GuineaPig-Cluster127	8880	-
NT_176344.1	7260535	7281155	GuineaPig-Cluster128	20621	-
NT_176344.1	7343030	7449745	GuineaPig-Cluster129	106716	-
NT_176344.1	7478088	7484430	GuineaPig-Cluster130	6343	+
NT_176348.1	2994141	2995482	GuineaPig-Cluster131	1342	+
NT_176349.1	814015	823017	GuineaPig-Cluster132	9003	-
NT_176349.1	4053017	4057773	GuineaPig-Cluster133	4757	+
NT_176349.1	6245426	6249325	GuineaPig-Cluster134	3900	+
NT_176349.1	7431813	7433008	GuineaPig-Cluster135	1196	-
NT_176349.1	7541334	7545754	GuineaPig-Cluster136	4421	-
NT_176351.1	6127194	6128414	GuineaPig-Cluster137	1221	-
NT_176351.1	6566208	6567966	GuineaPig-Cluster138	1759	-
NT_176351.1	8914460	8916871	GuineaPig-Cluster139	2412	-
NT_176355.1	9861599	9865960	GuineaPig-Cluster140	4362	-
NT_176359.1	2677575	2682108	GuineaPig-Cluster141	4534	-
NT_176359.1	8689053	8690321	GuineaPig-Cluster142	1269	-
NT_176359.1	9945960	9951938	GuineaPig-Cluster143	5979	-
NT_176360.1	866851	868241	GuineaPig-Cluster144	1391	-
NT_176360.1	1103397	1108408	GuineaPig-Cluster145	5012	+
NT_176360.1	10987887	10997172	GuineaPig-Cluster146	9286	-
NT_176362.1	8641156	8643252	GuineaPig-Cluster147	2097	+
NT_176362.1	11204371	11209446	GuineaPig-Cluster148	5076	+
NT_176363.1	1155272	1159357	GuineaPig-Cluster149	4086	-
NT_176363.1	6284787	6289741	GuineaPig-Cluster150	4955	-
NT_176364.1	1030016	1031988	GuineaPig-Cluster151	1973	-
NT_176364.1	10942732	10948847	GuineaPig-Cluster152	6116	+
NT_176364.1	11881144	11886007	GuineaPig-Cluster153	4864	+
NT_176365.1	3378887	3383295	GuineaPig-Cluster154	4409	+
NT_176366.1	7634919	7639926	GuineaPig-Cluster155	5008	-
NT_176367.1	2632485	2635832	GuineaPig-Cluster156	3348	+
NT_176367.1	5031593	5034744	GuineaPig-Cluster157	3152	+
NT_176367.1	8606768	8609649	GuineaPig-Cluster158	2882	-
NT_176368.1	11903038	11909866	GuineaPig-Cluster159	6829	-
NT_176369.1	12395075	12397686	GuineaPig-Cluster160	2612	-
NT_176370.1	1355667	1360967	GuineaPig-Cluster161	5301	-
NT_176370.1	4631482	4635535	GuineaPig-Cluster162	4054	-
NT_176370.1	6259587	6261005	GuineaPig-Cluster163	1419	-
NT_176370.1	11709996	11711199	GuineaPig-Cluster164	1204	-
NT_176371.1	4293381	4295881	GuineaPig-Cluster165	2501	-
NT_176371.1	12675820	12679656	GuineaPig-Cluster166	3837	-
NT_176372.1	991292	995848	GuineaPig-Cluster167	4557	-
NT_176372.1	2002396	2007039	GuineaPig-Cluster168	4644	+
NT_176373.1	6429154	6430374	GuineaPig-Cluster169	1221	+
NT_176373.1	8177338	8182590	GuineaPig-Cluster170	5253	+
NT_176373.1	14548829	14549923	GuineaPig-Cluster171	1095	-
NT_176374.1	689241	690285	GuineaPig-Cluster172	1045	+
NT_176374.1	1125886	1128730	GuineaPig-Cluster173	2845	-
NT_176374.1	1889066	1895011	GuineaPig-Cluster174	5946	-
NT_176374.1	5995298	5997796	GuineaPig-Cluster175	2499	+
NT_176374.1	7706744	7708348	GuineaPig-Cluster176	1605	+
NT_176374.1	14453236	14457442	GuineaPig-Cluster177	4207	-
NT_176375.1	53194	60021	GuineaPig-Cluster178	6828	-
NT_176375.1	8026241	8027610	GuineaPig-Cluster179	1370	+
NT_176375.1	15481108	15485726	GuineaPig-Cluster180	4619	+
NT_176376.1	473164	475011	GuineaPig-Cluster181	1848	-
NT_176376.1	7546236	7547622	GuineaPig-Cluster182	1387	+
NT_176376.1	12664078	12665717	GuineaPig-Cluster183	1640	-
NT_176377.1	3641350	3643938	GuineaPig-Cluster184	2589	-
NT_176377.1	5869934	5871131	GuineaPig-Cluster185	1198	-
NT_176377.1	12200377	12210012	GuineaPig-Cluster186	9636	-
NT_176378.1	927830	929078	GuineaPig-Cluster187	1249	-
NT_176378.1	8856236	8858866	GuineaPig-Cluster188	2631	-
NT_176378.1	12121554	12124754	GuineaPig-Cluster189	3201	+
NT_176378.1	12337660	12339269	GuineaPig-Cluster190	1610	-
NT_176379.1	331804	334653	GuineaPig-Cluster191	2850	-
NT_176379.1	13944231	13947719	GuineaPig-Cluster192	3489	+
NT_176379.1	16322262	16326835	GuineaPig-Cluster193	4574	-
NT_176380.1	12028334	12031770	GuineaPig-Cluster194	3437	+
NT_176380.1	15033897	15038715	GuineaPig-Cluster195	4819	-
NT_176381.1	1282038	1285952	GuineaPig-Cluster196	3915	+
NT_176381.1	2082186	2087007	GuineaPig-Cluster197	4822	-
NT_176381.1	13152749	13154694	GuineaPig-Cluster198	1946	-
NT_176381.1	13808874	13811610	GuineaPig-Cluster199	2737	-
NT_176382.1	5633773	5635664	GuineaPig-Cluster200	1892	-
NT_176383.1	10921	12398	GuineaPig-Cluster201	1478	-
NT_176383.1	2372916	2374574	GuineaPig-Cluster202	1659	+
NT_176384.1	3457967	3459555	GuineaPig-Cluster203	1589	-
NT_176385.1	5907118	5908689	GuineaPig-Cluster204	1572	-
NT_176385.1	15279741	15281413	GuineaPig-Cluster205	1673	+
NT_176386.1	5831560	5832652	GuineaPig-Cluster206	1093	+
NT_176386.1	20812455	20815573	GuineaPig-Cluster207	3119	-
NT_176386.1	24147196	24152432	GuineaPig-Cluster208	5237	-
NT_176387.1	4607175	4608276	GuineaPig-Cluster209	1102	-
NT_176387.1	9901277	9902866	GuineaPig-Cluster210	1590	+
NT_176387.1	18403480	18409039	GuineaPig-Cluster211	5560	+
NT_176387.1	18785100	18789266	GuineaPig-Cluster212	4167	-
NT_176387.1	19513681	19517450	GuineaPig-Cluster213	3770	+
NT_176388.1	9585467	9590190	GuineaPig-Cluster214	4724	+
NT_176388.1	12773906	12777373	GuineaPig-Cluster215	3468	+
NT_176388.1	14154033	14157573	GuineaPig-Cluster216	3541	-
NT_176389.1	1190226	1191520	GuineaPig-Cluster217	1295	+
NT_176389.1	3520017	3524592	GuineaPig-Cluster218	4576	+
NT_176389.1	7599569	7600860	GuineaPig-Cluster219	1292	-
NT_176389.1	9349084	9354753	GuineaPig-Cluster220	5670	-
NT_176389.1	10385407	10389361	GuineaPig-Cluster221	3955	+
NT_176389.1	16019954	16021325	GuineaPig-Cluster222	1372	-
NT_176390.1	19124895	19128309	GuineaPig-Cluster223	3415	+
NT_176391.1	3130356	3135423	GuineaPig-Cluster224	5068	-
NT_176391.1	10420087	10422630	GuineaPig-Cluster225	2544	+
NT_176391.1	18537189	18541008	GuineaPig-Cluster226	3820	+
NT_176391.1	20969189	20977057	GuineaPig-Cluster227	7869	+
NT_176393.1	1806555	1807640	GuineaPig-Cluster228	1086	+
NT_176393.1	2790131	2794172	GuineaPig-Cluster229	4042	+
NT_176393.1	9116015	9119627	GuineaPig-Cluster230	3613	-
NT_176393.1	10436511	10441673	GuineaPig-Cluster231	5163	+
NT_176393.1	18799316	18802676	GuineaPig-Cluster232	3361	+
NT_176393.1	19213196	19214481	GuineaPig-Cluster233	1286	-
NT_176393.1	24809019	24813605	GuineaPig-Cluster234	4587	-
NT_176393.1	26035894	26038062	GuineaPig-Cluster235	2169	+
NT_176393.1	26355058	26356787	GuineaPig-Cluster236	1730	-
NT_176393.1	26967072	26980902	GuineaPig-Cluster237	13831	-
NT_176393.1	28540068	28541574	GuineaPig-Cluster238	1507	-
NT_176395.1	14274251	14276492	GuineaPig-Cluster239	2242	-
NT_176395.1	16684165	16689012	GuineaPig-Cluster240	4848	-
NT_176395.1	17544135	17552228	GuineaPig-Cluster241	8094	-
NT_176395.1	21991069	21992535	GuineaPig-Cluster242	1467	+
NT_176396.1	9480081	9485048	GuineaPig-Cluster243	4968	+
NT_176396.1	18021822	18022833	GuineaPig-Cluster244	1012	+
NT_176396.1	27448856	27449901	GuineaPig-Cluster245	1046	+
NT_176397.1	5389570	5390845	GuineaPig-Cluster246	1276	-
NT_176397.1	13879011	13884827	GuineaPig-Cluster247	5817	+
NT_176397.1	19467493	19469207	GuineaPig-Cluster248	1715	-
NT_176397.1	21933855	21936271	GuineaPig-Cluster249	2417	+
NT_176397.1	22416930	22418016	GuineaPig-Cluster250	1087	+
NT_176397.1	22529719	22531743	GuineaPig-Cluster251	2025	-
NT_176397.1	25096681	25099725	GuineaPig-Cluster252	3045	+
NT_176398.1	17759913	17761071	GuineaPig-Cluster253	1159	-
NT_176398.1	32008348	32010405	GuineaPig-Cluster254	2058	-
NT_176398.1	32373954	32375018	GuineaPig-Cluster255	1065	-
NT_176399.1	1912174	1915613	GuineaPig-Cluster256	3440	-
NT_176399.1	10886631	10889013	GuineaPig-Cluster257	2383	-
NT_176399.1	14132743	14134953	GuineaPig-Cluster258	2211	+
NT_176399.1	17767118	17769083	GuineaPig-Cluster259	1966	+
NT_176399.1	31717688	31721722	GuineaPig-Cluster260	4035	-
NT_176400.1	2168753	2171430	GuineaPig-Cluster261	2678	+
NT_176400.1	8336325	8338948	GuineaPig-Cluster262	2624	-
NT_176400.1	22499503	22504810	GuineaPig-Cluster263	5308	+
NT_176400.1	24696477	24697760	GuineaPig-Cluster264	1284	+
NT_176400.1	30070822	30072361	GuineaPig-Cluster265	1540	+
NT_176400.1	33222233	33224545	GuineaPig-Cluster266	2313	+
NT_176400.1	34175166	34177711	GuineaPig-Cluster267	2546	-
NT_176401.1	948782	951213	GuineaPig-Cluster268	2432	+
NT_176401.1	9357350	9359970	GuineaPig-Cluster269	2621	-
NT_176401.1	10223303	10227194	GuineaPig-Cluster270	3892	+
NT_176401.1	11685763	11690006	GuineaPig-Cluster271	4244	+
NT_176401.1	17925900	17927194	GuineaPig-Cluster272	1295	-
NT_176401.1	18385521	18387170	GuineaPig-Cluster273	1650	+
NT_176401.1	33314047	33318804	GuineaPig-Cluster274	4758	-
NT_176402.1	6323042	6325463	GuineaPig-Cluster275	2422	-
NT_176402.1	9929239	9933831	GuineaPig-Cluster276	4593	-
NT_176402.1	17352883	17355692	GuineaPig-Cluster277	2810	+
NT_176402.1	28233813	28237260	GuineaPig-Cluster278	3448	-
NT_176402.1	33986526	33993301	GuineaPig-Cluster279	6776	+
NT_176403.1	362043	363538	GuineaPig-Cluster280	1496	-
NT_176403.1	18614001	18615845	GuineaPig-Cluster281	1845	+
NT_176403.1	19869319	19870331	GuineaPig-Cluster282	1013	-
NT_176403.1	20106318	20108706	GuineaPig-Cluster283	2389	+
NT_176404.1	7613854	7616085	GuineaPig-Cluster284	2232	-
NT_176404.1	33205001	33213359	GuineaPig-Cluster285	8359	-
NT_176404.1	33251565	33263965	GuineaPig-Cluster286	12401	-
NT_176404.1	33273116	33472924	GuineaPig-Cluster287	199809	+
NT_176404.1	33485002	33506988	GuineaPig-Cluster288	21987	+
NT_176404.1	41049256	41053656	GuineaPig-Cluster289	4401	+
NT_176404.1	41487516	41489106	GuineaPig-Cluster290	1591	-
NT_176405.1	973609	975743	GuineaPig-Cluster291	2135	+
NT_176405.1	3491625	3495344	GuineaPig-Cluster292	3720	-
NT_176405.1	5536213	5540122	GuineaPig-Cluster293	3910	+
NT_176405.1	6516379	6520565	GuineaPig-Cluster294	4187	+
NT_176405.1	17388455	17393342	GuineaPig-Cluster295	4888	+
NT_176405.1	22254307	22259061	GuineaPig-Cluster296	4755	+
NT_176405.1	22778478	22782342	GuineaPig-Cluster297	3865	+
NT_176405.1	38545548	38549526	GuineaPig-Cluster298	3979	-
NT_176406.1	1825741	1827986	GuineaPig-Cluster299	2246	-
NT_176406.1	4172171	4174483	GuineaPig-Cluster300	2313	-
NT_176406.1	20603160	20604318	GuineaPig-Cluster301	1159	+
NT_176406.1	29483062	29485861	GuineaPig-Cluster302	2800	-
NT_176406.1	31787473	31789583	GuineaPig-Cluster303	2111	+
NT_176406.1	34136152	34141582	GuineaPig-Cluster304	5431	-
NT_176407.1	25320917	25322280	GuineaPig-Cluster305	1364	+
NT_176407.1	26181117	26183183	GuineaPig-Cluster306	2067	+
NT_176407.1	28422066	28426870	GuineaPig-Cluster307	4805	-
NT_176407.1	35211995	35215113	GuineaPig-Cluster308	3119	-
NT_176407.1	47293854	47295475	GuineaPig-Cluster309	1622	+
NT_176407.1	47598489	47599629	GuineaPig-Cluster310	1141	-
NT_176408.1	5363058	5367296	GuineaPig-Cluster311	4239	-
NT_176408.1	6843801	6845385	GuineaPig-Cluster312	1585	-
NT_176408.1	7401906	7403225	GuineaPig-Cluster313	1320	-
NT_176408.1	22269826	22274983	GuineaPig-Cluster314	5158	-
NT_176408.1	32138381	32140364	GuineaPig-Cluster315	1984	-
NT_176408.1	50783315	50790414	GuineaPig-Cluster316	7100	+
NT_176409.1	3160646	3165291	GuineaPig-Cluster317	4646	-
NT_176409.1	4336061	4341642	GuineaPig-Cluster318	5582	-
NT_176409.1	12016956	12021324	GuineaPig-Cluster319	4369	-
NT_176409.1	18693074	18697125	GuineaPig-Cluster320	4052	+
NT_176409.1	26888052	26890238	GuineaPig-Cluster321	2187	+
NT_176409.1	27777935	27779949	GuineaPig-Cluster322	2015	-
NT_176409.1	31331790	31333275	GuineaPig-Cluster323	1486	+
NT_176409.1	36575733	36577799	GuineaPig-Cluster324	2067	+
NT_176409.1	36741816	36742864	GuineaPig-Cluster325	1049	+
NT_176409.1	38511894	38515373	GuineaPig-Cluster326	3480	+
NT_176410.1	220137	221903	GuineaPig-Cluster327	1767	-
NT_176410.1	17758227	17760753	GuineaPig-Cluster328	2527	-
NT_176410.1	41555105	41559260	GuineaPig-Cluster329	4156	-
NT_176410.1	44930313	44935784	GuineaPig-Cluster330	5472	+
NT_176410.1	45381948	45383760	GuineaPig-Cluster331	1813	+
NT_176410.1	50736596	50742364	GuineaPig-Cluster332	5769	-
NT_176410.1	59149888	59151172	GuineaPig-Cluster333	1285	-
NT_176411.1	151020	156452	GuineaPig-Cluster334	5433	+
NT_176411.1	6630618	6632171	GuineaPig-Cluster335	1554	-
NT_176411.1	7964698	7967309	GuineaPig-Cluster336	2612	-
NT_176411.1	20958018	20962487	GuineaPig-Cluster337	4470	+
NT_176411.1	54385965	54388667	GuineaPig-Cluster338	2703	+
NT_176412.1	2238784	2243813	GuineaPig-Cluster339	5030	-
NT_176412.1	3491091	3495589	GuineaPig-Cluster340	4499	+
NT_176412.1	10657051	10658291	GuineaPig-Cluster341	1241	+
NT_176412.1	23339837	23341911	GuineaPig-Cluster342	2075	+
NT_176412.1	24280592	24283963	GuineaPig-Cluster343	3372	-
NT_176412.1	35900605	35904359	GuineaPig-Cluster344	3755	+
NT_176412.1	43518999	43522831	GuineaPig-Cluster345	3833	-
NT_176412.1	59720977	59728858	GuineaPig-Cluster346	7882	+
NT_176412.1	60933262	60934492	GuineaPig-Cluster347	1231	+
NT_176412.1	60950981	60955585	GuineaPig-Cluster348	4605	-
NT_176413.1	5444	8808	GuineaPig-Cluster349	3365	+
NT_176413.1	1110149	1117664	GuineaPig-Cluster350	7516	+
NT_176413.1	1671137	1680361	GuineaPig-Cluster351	9225	-
NT_176413.1	21595032	21599873	GuineaPig-Cluster352	4842	-
NT_176413.1	23332404	23335956	GuineaPig-Cluster353	3553	+
NT_176413.1	31168441	31171846	GuineaPig-Cluster354	3406	-
NT_176413.1	39711455	39715798	GuineaPig-Cluster355	4344	-
NT_176413.1	44737752	44742164	GuineaPig-Cluster356	4413	-
NT_176413.1	54619551	54621516	GuineaPig-Cluster357	1966	-
NT_176413.1	56429130	56431532	GuineaPig-Cluster358	2403	-
NT_176413.1	56508990	56519611	GuineaPig-Cluster359	10622	-
NT_176414.1	1328597	1340277	GuineaPig-Cluster360	11681	+
NT_176414.1	1343037	1352969	GuineaPig-Cluster361	9933	+
NT_176414.1	1355078	1413878	GuineaPig-Cluster362	58801	+
NT_176414.1	3758913	3760643	GuineaPig-Cluster363	1731	+
NT_176414.1	12900256	12902583	GuineaPig-Cluster364	2328	+
NT_176414.1	40319789	40323304	GuineaPig-Cluster365	3516	-
NT_176414.1	44359282	44363753	GuineaPig-Cluster366	4472	-
NT_176414.1	48584580	48589346	GuineaPig-Cluster367	4767	-
NT_176415.1	3	72015	GuineaPig-Cluster368	72013	-
NT_176415.1	74232	460697	GuineaPig-Cluster369	386466	-
NT_176415.1	30704003	30705847	GuineaPig-Cluster370	1845	+
NT_176415.1	30728283	30736133	GuineaPig-Cluster371	7851	-
NT_176415.1	34910149	34912592	GuineaPig-Cluster372	2444	+
NT_176415.1	41899576	41902785	GuineaPig-Cluster373	3210	-
NT_176415.1	45184922	45188646	GuineaPig-Cluster374	3725	-
NT_176415.1	46771381	46775800	GuineaPig-Cluster375	4420	-
NT_176415.1	51110755	51112579	GuineaPig-Cluster376	1825	+
NT_176415.1	58245686	58247128	GuineaPig-Cluster377	1443	+
NT_176416.1	19388064	19389773	GuineaPig-Cluster378	1710	+
NT_176416.1	27773640	27777676	GuineaPig-Cluster379	4037	-
NT_176416.1	30278752	30280454	GuineaPig-Cluster380	1703	+
NT_176416.1	54755798	54756975	GuineaPig-Cluster381	1178	-
NT_176416.1	61039885	61041264	GuineaPig-Cluster382	1380	-
NT_176416.1	63266194	63272423	GuineaPig-Cluster383	6230	+
NT_176416.1	69535724	69540805	GuineaPig-Cluster384	5082	-
NT_176416.1	71481637	71484614	GuineaPig-Cluster385	2978	+
NT_176416.1	73285415	73288917	GuineaPig-Cluster386	3503	-
NT_176417.1	11918302	11919313	GuineaPig-Cluster387	1012	-
NT_176417.1	13125656	13129279	GuineaPig-Cluster388	3624	+
NT_176417.1	13212154	13218910	GuineaPig-Cluster389	6757	-
NT_176417.1	15598163	15601980	GuineaPig-Cluster390	3818	-
NT_176417.1	26037410	26038545	GuineaPig-Cluster391	1136	-
NT_176417.1	26645377	26647503	GuineaPig-Cluster392	2127	-
NT_176417.1	37335492	37336895	GuineaPig-Cluster393	1404	-
NT_176417.1	50785425	50788858	GuineaPig-Cluster394	3434	+
NT_176417.1	51166267	51169127	GuineaPig-Cluster395	2861	-
NT_176417.1	52173779	52175732	GuineaPig-Cluster396	1954	+
NT_176417.1	54079715	54082540	GuineaPig-Cluster397	2826	-
NT_176417.1	57133841	57139853	GuineaPig-Cluster398	6013	-
NT_176417.1	66107243	66109622	GuineaPig-Cluster399	2380	+
NT_176417.1	71819934	71823483	GuineaPig-Cluster400	3550	-
NT_176417.1	75120916	75122447	GuineaPig-Cluster401	1532	+
NT_176417.1	75768995	75770741	GuineaPig-Cluster402	1747	+
NT_176418.1	824967	828426	GuineaPig-Cluster403	3460	+
NT_176418.1	12916459	12917640	GuineaPig-Cluster404	1182	-
NT_176418.1	15999225	16001817	GuineaPig-Cluster405	2593	+
NT_176418.1	22873576	22874787	GuineaPig-Cluster406	1212	-
NT_176418.1	29857159	29860381	GuineaPig-Cluster407	3223	-
NT_176418.1	36509035	36514718	GuineaPig-Cluster408	5684	+
NT_176418.1	38292163	38294922	GuineaPig-Cluster409	2760	-
NT_176418.1	40407253	40409177	GuineaPig-Cluster410	1925	+
NT_176418.1	47565727	47567598	GuineaPig-Cluster411	1872	-
NT_176418.1	67333145	67337980	GuineaPig-Cluster412	4836	-
NT_176418.1	75486583	75488264	GuineaPig-Cluster413	1682	-
NT_176418.1	80999121	81003914	GuineaPig-Cluster414	4794	-
NT_176419.1	541811	545594	GuineaPig-Cluster415	3784	+
NT_176419.1	8682676	8684341	GuineaPig-Cluster416	1666	+
NT_176419.1	34181330	34182693	GuineaPig-Cluster417	1364	+
NT_176419.1	34201789	34204946	GuineaPig-Cluster418	3158	-
NT_176419.1	44873559	44876166	GuineaPig-Cluster419	2608	-
NT_176419.1	57222254	57225012	GuineaPig-Cluster420	2759	-
NT_176419.1	57421381	57423539	GuineaPig-Cluster421	2159	+
NT_176419.1	60395209	60398041	GuineaPig-Cluster422	2833	+
NT_176419.1	60576446	60579224	GuineaPig-Cluster423	2779	+
NT_176419.1	70015472	70019341	GuineaPig-Cluster424	3870	+
NT_176419.1	73628688	73632202	GuineaPig-Cluster425	3515	-

## Sheet: Table S10
Table S10: The coordinates of mouse piRNA clusters
Chromosome	Start	End	Name	Length	Strand
NC_000067.6	34600553	34605727	Mouse-Cluster1	5175	-
NC_000067.6	91554754	91558964	Mouse-Cluster2	4211	+
NC_000068.7	92540144	92600741	Mouse-Cluster3	60598	+
NC_000068.7	151144002	151157806	Mouse-Cluster4	13805	+
NC_000068.7	151248479	151263950	Mouse-Cluster5	15472	-
NC_000068.7	151317355	151332319	Mouse-Cluster6	14965	+
NC_000068.7	151402090	151417012	Mouse-Cluster7	14923	-
NC_000069.6	26612017	26617017	Mouse-Cluster8	5001	-
NC_000069.6	34872889	34878675	Mouse-Cluster9	5787	+
NC_000069.6	124398404	124402541	Mouse-Cluster10	4138	-
NC_000070.6	62218140	62228734	Mouse-Cluster11	10595	-
NC_000070.6	94305019	94336016	Mouse-Cluster12	30998	-
NC_000070.6	135626819	135631852	Mouse-Cluster13	5034	+
NC_000071.6	113318433	113359966	Mouse-Cluster14	41534	-
NC_000071.6	114815020	114821973	Mouse-Cluster15	6954	-
NC_000071.6	114840023	114855326	Mouse-Cluster16	15304	-
NC_000071.6	135160228	135164998	Mouse-Cluster17	4771	+
NC_000071.6	143758425	143766932	Mouse-Cluster18	8508	+
NC_000072.6	85109121	85115428	Mouse-Cluster19	6308	-
NC_000072.6	85986535	85990585	Mouse-Cluster20	4051	-
NC_000072.6	128182991	128190716	Mouse-Cluster21	7726	-
NC_000073.6	52906671	52913623	Mouse-Cluster22	6953	+
NC_000073.6	69899988	69936953	Mouse-Cluster23	36966	-
NC_000073.6	73132837	73145005	Mouse-Cluster24	12169	+
NC_000073.6	73781125	73826379	Mouse-Cluster25	45255	-
NC_000073.6	73833322	73839608	Mouse-Cluster26	6287	+
NC_000073.6	75769315	75780723	Mouse-Cluster27	11409	-
NC_000073.6	125327410	125334508	Mouse-Cluster28	7099	-
NC_000074.6	52749438	52757785	Mouse-Cluster29	8348	-
NC_000074.6	69717779	69726163	Mouse-Cluster30	8385	-
NC_000074.6	92185131	92197936	Mouse-Cluster31	12806	+
NC_000074.6	110121952	110130743	Mouse-Cluster32	8792	+
NC_000074.6	117207129	117213768	Mouse-Cluster33	6640	+
NC_000075.6	44143681	44151687	Mouse-Cluster34	8007	-
NC_000075.6	54208501	54256958	Mouse-Cluster35	48458	-
NC_000075.6	67692305	67758921	Mouse-Cluster36	66617	-
NC_000076.6	44216000	44229461	Mouse-Cluster37	13462	+
NC_000076.6	62676395	62691958	Mouse-Cluster38	15564	+
NC_000076.6	66691840	66700950	Mouse-Cluster39	9111	-
NC_000076.6	75836568	75844525	Mouse-Cluster40	7958	+
NC_000076.6	75847001	75864442	Mouse-Cluster41	17442	+
NC_000076.6	83476021	83480633	Mouse-Cluster42	4613	+
NC_000076.6	85746104	85754814	Mouse-Cluster43	8711	+
NC_000076.6	85759042	85769027	Mouse-Cluster44	9986	+
NC_000076.6	86585012	86593977	Mouse-Cluster45	8966	-
NC_000076.6	127693956	127700289	Mouse-Cluster46	6334	+
NC_000077.6	103425114	103447838	Mouse-Cluster47	22725	+
NC_000077.6	107993748	107997623	Mouse-Cluster48	3876	+
NC_000078.6	67651078	67672414	Mouse-Cluster49	21337	+
NC_000078.6	98386972	98429867	Mouse-Cluster50	42896	-
NC_000078.6	98434494	98452021	Mouse-Cluster51	17528	+
NC_000080.6	19638105	19647257	Mouse-Cluster52	9153	-
NC_000080.6	24081145	24118961	Mouse-Cluster53	37817	+
NC_000080.6	44773393	44782987	Mouse-Cluster54	9595	-
NC_000080.6	44933776	44942981	Mouse-Cluster55	9206	+
NC_000081.6	36018165	36023742	Mouse-Cluster56	5578	-
NC_000081.6	59249433	59282306	Mouse-Cluster57	32874	-
NC_000081.6	73099059	73104924	Mouse-Cluster58	5866	-
NC_000081.6	74634176	74649920	Mouse-Cluster59	15745	+
NC_000081.6	83353440	83361013	Mouse-Cluster60	7574	-
NC_000082.6	14995029	14997933	Mouse-Cluster61	2905	-
NC_000083.6	27290084	27365670	Mouse-Cluster62	75587	-
NC_000083.6	66150012	66154601	Mouse-Cluster63	4590	-
NC_000083.6	66203266	66219991	Mouse-Cluster64	16726	+
NC_000084.6	12968020	12972334	Mouse-Cluster65	4315	+
NC_000084.6	67034362	67070823	Mouse-Cluster66	36462	-
NC_000086.7	109240105	109244077	Mouse-Cluster67	3973	+
NC_000086.7	164777002	164782465	Mouse-Cluster68	5464	-
NT_187005.1	13	55999	Mouse-Cluster69	55987	-
NT_166294.1	1	6433	Mouse-Cluster70	6433	-
NT_166294.1	9027	19398	Mouse-Cluster71	10372	+

[truncated: 8 more sheets: Table S11, Table S12, Table S13, Table S14, Table S15, Table S16, Table S17, Table S18]
